# Supplementary material for: Rewiring of the protein–protein–metabolite interactome during the diauxic shift in yeast
Source: Cell Mol Life Sci. 2022 Oct 15;79(11):550. doi: 10.1007/s00018-022-04569-8 (PMC9569316; doi:10.1007/s00018-022-04569-8)
Supplement: Supplementary file 9 — Supplementary file9 (XLSX 53521 KB) [file 18_2022_4569_MOESM9_ESM.xlsx]

## Sheet: Index
Supplementary Table	Description	Affiliated with Figure
Table S1	Protein Thermal Stability: Raw, Normalized and Sacled Protein Abundances	-
Table S2	Changes in Protein Abundance: Volcano Plot Data	Figure 1 B
Table S3	Changes in Protein Thermal Stability: Volcano Plot Data	Figure 2 B, Supplementary Figure 1
Table S4	Raw Metabolite Fractionation Profiles	-
Table S5	Mean Total, Bound and Free Metabolite Intensities	-
Table S6	Changes in Metabolite Total and Free/Bound Ratio: Volcano Plot Data	Figure 3 C, Figure 3 D
Table S7	Normalised, Mean Metabolite Fractionation Profiles and Dis-Elution-Scores (Protein-containing fractions only)	-
Table S8	Raw Protein Fractionation Profiles	-
Table S9	Normalised, Mean Protein Fractionation Profiles	-
Table S10	Correlation Table Protein-Metabolite: Glucose-utilizing Phase	-
Table S11	Correlation Table Protein-Metabolite: Ethanol-utilizing Phase	-
Table S12	Correlation Table Protein-Metabolite: earlyStationary-utilizing Phase	-
Table S13	Overlap of Protein-Hits by Thermal Stability and PROMIS	Figure 4 A
Table S14	Correlation Table Proteasome and co-fractionating Metabolites: Glucose	-
Table S15	Correlation Table Proteasome and co-fractionating Metabolites: Ethanol	-
Table S16	Correlation Table Proteasome and co-fractionating Metabolites: earlyStationary	-
Table S17	Proteasome Correlation Network: Nodes and Clusters	Figure 4 D
Table S18	Proteasome Correlation Network: Edges and Weights	Figure 4 D
Table S19	Dipeptide and Central Carbon Metabolism: Interaction Rates for Pathways	Figure 5 A
Table S20	Dipeptide and Central Carbon Metabolism: Interaction Rates for Single Proteins	-
Table S21	Dipeptide and Central Carbon Metabolism: Correlation Network: Nodes	Figure 5 C
Table S22	Dipeptide and Central Carbon Metabolism: Correlation Network: Edges	Figure 5 C

## Sheet: S1 ItSA Results
	Glucose_Rep_1_21_raw	Glucose_Rep_1_48C_raw	Glucose_Rep_1_52C_raw	Glucose_Rep_1_56C_raw	Glucose_Rep_2_21_raw	Glucose_Rep_2_48C_raw	Glucose_Rep_2_52C_raw	Glucose_Rep_2_56C_raw	Glucose_Rep_3_21_raw	Glucose_Rep_3_48C_raw	Glucose_Rep_3_52C_raw	Glucose_Rep_3_56C_raw	Glucose_Rep_4_21_raw	Glucose_Rep_4_48C_raw	Glucose_Rep_4_52C_raw	Glucose_Rep_4_56C_raw	Glucose_Rep_5_21_raw	Glucose_Rep_5_48C_raw	Glucose_Rep_5_52C_raw	Glucose_Rep_5_56C_raw	Ethanol_Rep_1_21_raw	Ethanol_Rep_1_48C_raw	Ethanol_Rep_1_52C_raw	Ethanol_Rep_1_56C_raw	Ethanol_Rep_2_21_raw	Ethanol_Rep_2_48C_raw	Ethanol_Rep_2_52C_raw	Ethanol_Rep_2_56C_raw	Ethanol_Rep_3_21_raw	Ethanol_Rep_3_48C_raw	Ethanol_Rep_3_52C_raw	Ethanol_Rep_3_56C_raw	Ethanol_Rep_4_21_raw	Ethanol_Rep_4_48C_raw	Ethanol_Rep_4_52C_raw	Ethanol_Rep_4_56C_raw	Ethanol_Rep_5_21_raw	Ethanol_Rep_5_48C_raw	Ethanol_Rep_5_52C_raw	Ethanol_Rep_5_56C_raw	earlyStationary_Rep_1_21_raw	earlyStationary_Rep_1_48C_raw	earlyStationary_Rep_1_52C_raw	earlyStationary_Rep_1_56C_raw	earlyStationary_Rep_2_21_raw	earlyStationary_Rep_2_48C_raw	earlyStationary_Rep_2_52C_raw	earlyStationary_Rep_2_56C_raw	earlyStationary_Rep_3_21_raw
A0A023PZE8_YD57W_YEAST Uncharacterized protein YDR157W OS=Saccharomyces cerevisiae (strain ATCC 204508 / S288c) OX=559292 GN=YDR157W PE=4 SV=1	0	0	0	0	0	0	0	0	0	0	0	0	0	0	0	0	0	0	0	0	0	0	0	0	0	0	0	0	0	0	0	0	0	0	0	0	0	0	0	0	12452000	175660000	32622000	203420000	79984000	17951000	37217000	155310000	4701300
A5Z2X5_YP010_YEAST UPF0495 protein YPR010C-A OS=Saccharomyces cerevisiae (strain ATCC 204508 / S288c) OX=559292 GN=YPR010C-A PE=3 SV=1	3841000	2701600	4449600	4269800	2797000	3227700	2694200	3482800	2662300	4562200	4182100	9115100	3000100	5685800	5358600	4263100	4094400	0	4142800	4922000	6823100	20981000	23011000	22727000	12416000	14334000	15411000	38183000	8453400	15749000	24169000	40107000	13775000	13294000	18726000	29310000	11099000	21879000	35353000	28244000	2089200	6237000	7776500	0	2067700	4905300	12951000	9354000	0
O13297_CET1_YEAST mRNA-capping enzyme subunit beta OS=Saccharomyces cerevisiae (strain ATCC 204508 / S288c) OX=559292 GN=CET1 PE=1 SV=2	1523000	1541700	0	0	1198400	5384200	0	687820	2260000	3829300	2859400	0	2787400	3130400	0	2364100	1430000	2536600	0	2657400	1328200	0	0	0	4265700	5716900	3485400	0	0	0	0	0	3971100	1179000	0	0	1798000	0	0	0	0	0	0	0	1747800	0	0	0	0
O13547_CCW14_YEAST Covalently-linked cell wall protein 14 OS=Saccharomyces cerevisiae (strain ATCC 204508 / S288c) OX=559292 GN=CCW14 PE=1 SV=1	12318000	5438700	13093000	17045000	5849300	6361100	9243700	9689900	14319000	5371400	19682000	21492000	15096000	20285000	16454000	22784000	12885000	4109800	6817600	21205000	7676800	16125000	26323000	20574000	17299000	23388000	18662000	31183000	8222300	17419000	29254000	24223000	11901000	14179000	16364000	20454000	0	17916000	20527000	27575000	9494700	0	26965000	14551000	9869000	19906000	22176000	24864000	4468900
O13563_RPN13_YEAST 26S proteasome regulatory subunit RPN13 OS=Saccharomyces cerevisiae (strain ATCC 204508 / S288c) OX=559292 GN=RPN13 PE=1 SV=1	89399000	72477000	61723000	76472000	85014000	65897000	49148000	47627000	56666000	124990000	72074000	91185000	57349000	87610000	69237000	91722000	74973000	104800000	79244000	102340000	30947000	47625000	42163000	35085000	45518000	47186000	54335000	100880000	69124000	42808000	69178000	57952000	44073000	58803000	37523000	64129000	47199000	62285000	80454000	65577000	15733000	61737000	52854000	30984000	22277000	43856000	66523000	45480000	22175000
O14455_RL36B_YEAST 60S ribosomal protein L36-B OS=Saccharomyces cerevisiae (strain ATCC 204508 / S288c) OX=559292 GN=RPL36B PE=1 SV=3	2736100000	2583000000	1860000000	2038300000	2574200000	2828700000	1447700000	1118900000	1790200000	3335200000	2315400000	2760200000	2072300000	3001800000	2833000000	2541700000	2307300000	3222000000	2613900000	2852100000	1113500000	1717200000	150190000	11026000	1983000000	1527300000	594890000	116710000	1965500000	772920000	17232000	14278000	2186400000	1368200000	163950000	13785000	1733900000	316200000	2516500000	2656900000	655960000	513510000	151170000	162240000	855860000	663220000	151150000	151810000	621860000
O14467_MBF1_YEAST Multiprotein-bridging factor 1 OS=Saccharomyces cerevisiae (strain ATCC 204508 / S288c) OX=559292 GN=MBF1 PE=1 SV=2	737230000	957220000	616750000	712960000	837360000	704160000	483840000	476640000	586090000	1718100000	1071600000	1048400000	652510000	921850000	988390000	814610000	738160000	1076900000	1131300000	1324600000	416900000	820690000	946370000	1001800000	845420000	1121700000	1120600000	2103900000	986450000	863320000	1237200000	1647500000	748050000	890890000	697290000	1220500000	1165800000	1166000000	1255200000	1282000000	269830000	519830000	762340000	729690000	280860000	535900000	613040000	769700000	337390000
O43137_YB085_YEAST Uncharacterized protein YBR085C-A OS=Saccharomyces cerevisiae (strain ATCC 204508 / S288c) OX=559292 GN=YBR085C-A PE=1 SV=1	25779000	19104000	7645800	25036000	11054000	21276000	10807000	4354800	10277000	16264000	23395000	47997000	17739000	33033000	29868000	28974000	22812000	13728000	32390000	27111000	109680000	370660000	494700000	335840000	218630000	487900000	519500000	1347100000	281090000	325200000	847770000	855840000	178980000	275920000	206240000	385810000	188230000	705880000	800610000	745930000	71910000	156330000	281510000	168750000	65582000	169120000	297020000	228620000	55420000
O60200_MDM35_YEAST Mitochondrial distribution and morphology protein 35 OS=Saccharomyces cerevisiae (strain ATCC 204508 / S288c) OX=559292 GN=MDM35 PE=1 SV=3	6871400	9165500	3407400	5069400	2700600	3743800	2420600	2713500	4078300	5281900	11423000	10197000	10908000	8323000	8995600	14379000	3003300	5133900	9009500	7651400	5369400	16778000	19804000	15909000	11275000	16723000	15829000	11293000	8034100	12150000	9632500	29826000	2727300	13965000	9745800	20060000	16978000	23066000	25998000	32704000	1645500	4093300	9087500	5586100	0	2960500	4058900	6751200	2829400
O74700_TIM9_YEAST Mitochondrial import inner membrane translocase subunit TIM9 OS=Saccharomyces cerevisiae (strain ATCC 204508 / S288c) OX=559292 GN=TIM9 PE=1 SV=1	93545000	125650000	84706000	130650000	93661000	121250000	103520000	100220000	125480000	117560000	176190000	182290000	137020000	125710000	133910000	224380000	131540000	127150000	128340000	206250000	34531000	166210000	144200000	80905000	133680000	100480000	130670000	181590000	90015000	125010000	112570000	108340000	146410000	119490000	84494000	125610000	88250000	144410000	171130000	158040000	32489000	50616000	71518000	87999000	58091000	56964000	26689000	76779000	23259000
O94742_SEM1_YEAST 26S proteasome complex subunit SEM1 OS=Saccharomyces cerevisiae (strain ATCC 204508 / S288c) OX=559292 GN=SEM1 PE=1 SV=1	29373000	43299000	39770000	36881000	11112000	45759000	21066000	21079000	12903000	8091500	68997000	74069000	5696400	12134000	22069000	45911000	10554000	9708500	45262000	90540000	8788700	22197000	39868000	35154000	11788000	16587000	38343000	99798000	3626400	20555000	64747000	76244000	21325000	24962000	26292000	50161000	0	45513000	9581800	8791900	11195000	4459100	32480000	22543000	11827000	5587000	44875000	28613000	0
P00044_CYC1_YEAST Cytochrome c iso-1 OS=Saccharomyces cerevisiae (strain ATCC 204508 / S288c) OX=559292 GN=CYC1 PE=1 SV=2	59797000	89274000	45488000	48725000	78154000	69051000	37561000	32610000	59272000	81959000	100310000	65189000	56549000	67422000	71067000	72498000	52508000	87816000	77103000	122210000	48307000	113910000	140260000	122480000	97032000	139340000	154810000	269310000	110390000	90055000	152290000	172870000	75768000	121730000	93514000	139900000	85355000	157050000	143350000	152340000	161230000	312810000	244140000	222450000	150010000	324190000	451020000	219240000	181710000
P00045_CYC7_YEAST Cytochrome c iso-2 OS=Saccharomyces cerevisiae (strain ATCC 204508 / S288c) OX=559292 GN=CYC7 PE=1 SV=1	22836000	24322000	23090000	29824000	32993000	32687000	14123000	12293000	23743000	46078000	57201000	36582000	31433000	41817000	28503000	36665000	33164000	47432000	39527000	33211000	71907000	168080000	307860000	294870000	139870000	271160000	336910000	560580000	225190000	216190000	337650000	511280000	115890000	126370000	182020000	329580000	269850000	316850000	355440000	427020000	88630000	189490000	232130000	241690000	97402000	207950000	259700000	276410000	80732000
P00127_QCR6_YEAST Cytochrome b-c1 complex subunit 6 OS=Saccharomyces cerevisiae (strain ATCC 204508 / S288c) OX=559292 GN=QCR6 PE=1 SV=2	11489000	10016000	2136500	13956000	8417200	4223200	6698400	10317000	1828900	12876000	19082000	15058000	0	6993400	8550800	11015000	3533600	13902000	13956000	20308000	6928900	9339500	27830000	20876000	3689900	20955000	24648000	51601000	12542000	15149000	15480000	36556000	12950000	7206300	7912400	16020000	12388000	35900000	7305500	29008000	12800000	26948000	39075000	30614000	934110	28455000	17086000	45228000	6251000
P00128_QCR7_YEAST Cytochrome b-c1 complex subunit 7 OS=Saccharomyces cerevisiae (strain ATCC 204508 / S288c) OX=559292 GN=QCR7 PE=1 SV=2	7108600	6250000	3107500	5653800	4880700	2000600	3018200	2854100	6915200	4626000	3760400	4978100	9189800	13221000	2105400	6719800	10603000	0	2947100	3422600	5067800	8866300	10638000	3766200	16194000	20140000	8054400	6904800	4538300	5302100	7715500	5741100	13945000	3783400	3056600	4474800	24728000	6226400	12810000	28056000	4189400	2186000	4510900	3837600	4250300	0	0	6168300	11174000
P00175_CYB2_YEAST Cytochrome b2, mitochondrial OS=Saccharomyces cerevisiae (strain ATCC 204508 / S288c) OX=559292 GN=CYB2 PE=1 SV=1	1691600	879350	0	1659200	0	0	0	810350	0	0	1643400	2877000	0	1932700	868850	2667600	1014900	1236200	2398400	2665800	2929000	11240000	21726000	11418000	4774500	10430000	17989000	33963000	5270000	6301000	17016000	8780700	3257500	8206300	12264000	13118000	2226800	19085000	16967000	7610000	31792000	100300000	130040000	11788000	40155000	103520000	145210000	78193000	46341000
P00330_ADH1_YEAST Alcohol dehydrogenase 1 OS=Saccharomyces cerevisiae (strain ATCC 204508 / S288c) OX=559292 GN=ADH1 PE=1 SV=5	25767000000	25220000000	16398000000	12980000000	28029000000	27082000000	10595000000	6946700000	21888000000	29007000000	21726000000	19437000000	28762000000	32700000000	19991000000	16113000000	28026000000	30200000000	22499000000	18666000000	13823000000	27067000000	8132200000	3548400000	29971000000	27670000000	13271000000	9176200000	25468000000	14171000000	6273500000	5432400000	27899000000	24771000000	8343900000	5283100000	25828000000	12721000000	43315000000	45729000000	14071000000	14480000000	9349100000	5777900000	20209000000	21050000000	13634000000	8231700000	16709000000
P00331_ADH2_YEAST Alcohol dehydrogenase 2 OS=Saccharomyces cerevisiae (strain ATCC 204508 / S288c) OX=559292 GN=ADH2 PE=1 SV=3	0	0	0	0	0	9210800	0	0	0	0	11781000	0	0	14808000	0	0	0	0	0	0	0	0	0	0	0	0	678740	1644300	0	0	843290	0	0	4175500	904550	0	0	1137500	3649600	0	128650000	238870000	221680000	148500000	200720000	277590000	274800000	192390000	178360000
P00358_G3P2_YEAST Glyceraldehyde-3-phosphate dehydrogenase 2 OS=Saccharomyces cerevisiae (strain ATCC 204508 / S288c) OX=559292 GN=TDH2 PE=1 SV=3	3196000000	2910000000	2806300000	2715500000	3207000000	3597200000	2116700000	2352900000	2617500000	3778800000	3432000000	4307400000	2904000000	3446200000	4140400000	3619700000	2877600000	3519600000	4103100000	4253100000	1892500000	3404200000	4475600000	3797600000	4383400000	4968400000	3994600000	8405900000	3322700000	3525300000	5937600000	4967600000	3778500000	3764500000	3264400000	5170100000	2858000000	4684200000	5749300000	7703400000	2325400000	4687000000	5556000000	3227500000	2292800000	4220500000	5359900000	5085600000	1933100000
P00359_G3P3_YEAST Glyceraldehyde-3-phosphate dehydrogenase 3 OS=Saccharomyces cerevisiae (strain ATCC 204508 / S288c) OX=559292 GN=TDH3 PE=1 SV=3	56035000000	53019000000	47677000000	52359000000	60578000000	54982000000	36183000000	34467000000	43972000000	67541000000	65540000000	70724000000	53766000000	65355000000	63180000000	62409000000	51339000000	66809000000	68553000000	75214000000	29229000000	54837000000	58646000000	53027000000	52220000000	67953000000	61387000000	96327000000	51552000000	49967000000	73697000000	68960000000	54520000000	52366000000	45251000000	63442000000	49560000000	62791000000	86921000000	90695000000	32898000000	63230000000	67777000000	48624000000	39373000000	66714000000	71306000000	64602000000	33088000000
P00360_G3P1_YEAST Glyceraldehyde-3-phosphate dehydrogenase 1 OS=Saccharomyces cerevisiae (strain ATCC 204508 / S288c) OX=559292 GN=TDH1 PE=1 SV=3	535980000	581690000	429350000	584580000	621600000	562560000	358540000	359420000	461380000	758600000	804350000	811290000	559660000	741890000	691560000	741690000	490370000	755810000	751600000	901510000	2417600000	6227000000	7548600000	6368300000	5493600000	6762800000	7389200000	10980000000	5992400000	6343800000	10038000000	9830700000	4854300000	6344400000	4925100000	8958300000	5013700000	8766800000	11035000000	11567000000	4141200000	11099000000	11247000000	8822400000	5255600000	10336000000	13912000000	11426000000	4700800000
P00427_COX6_YEAST Cytochrome c oxidase subunit 6, mitochondrial OS=Saccharomyces cerevisiae (strain ATCC 204508 / S288c) OX=559292 GN=COX6 PE=1 SV=1	29820000	32376000	25501000	30343000	29823000	28306000	23674000	20793000	29298000	39226000	44999000	40094000	33988000	36110000	39897000	45324000	28924000	36830000	38654000	50718000	26704000	87880000	82849000	84867000	49029000	110680000	143260000	305230000	55708000	66777000	171450000	207590000	43778000	66610000	62674000	92749000	100680000	137050000	157180000	148690000	17529000	45992000	84878000	72673000	29982000	84865000	115880000	89411000	22228000
P00431_CCPR_YEAST Cytochrome c peroxidase, mitochondrial OS=Saccharomyces cerevisiae (strain ATCC 204508 / S288c) OX=559292 GN=CCP1 PE=1 SV=2	137050000	139560000	97344000	67533000	117930000	124190000	64786000	40009000	103170000	161130000	121370000	117650000	135890000	142340000	131150000	138220000	129960000	146380000	124780000	143010000	108040000	252260000	116140000	24216000	199760000	314820000	172420000	101740000	212840000	105980000	62000000	31640000	215650000	237210000	88515000	32227000	179240000	169140000	348100000	348940000	130830000	256670000	138740000	61072000	192570000	284020000	234280000	116020000	179240000
P00445_SODC_YEAST Superoxide dismutase [Cu-Zn] OS=Saccharomyces cerevisiae (strain ATCC 204508 / S288c) OX=559292 GN=SOD1 PE=1 SV=2	6354700000	6843000000	6104100000	7127300000	6945300000	6674400000	4176400000	3778200000	5725300000	7912600000	8260300000	9429400000	6216400000	7519900000	7647300000	9020000000	5498400000	7717100000	7843800000	10231000000	1390800000	3365400000	4286700000	3375200000	2341400000	3866900000	3701100000	7538300000	2803800000	3001100000	5162800000	6859300000	2369600000	2968900000	2786600000	4771400000	2487900000	4553000000	4698600000	4784500000	2574200000	5776500000	6883500000	6181100000	2962800000	5565400000	6721100000	7567100000	3049500000
P00447_SODM_YEAST Superoxide dismutase [Mn], mitochondrial OS=Saccharomyces cerevisiae (strain ATCC 204508 / S288c) OX=559292 GN=SOD2 PE=1 SV=1	253420000	246980000	140320000	252380000	292890000	249460000	92525000	115410000	188370000	302220000	331030000	388470000	293940000	337900000	300680000	362790000	230050000	326600000	351490000	269760000	119090000	403180000	331920000	195630000	276760000	562150000	353890000	690010000	252990000	270260000	424500000	419040000	223570000	323920000	166820000	310670000	130440000	427060000	137550000	527570000	341260000	560030000	933070000	901010000	406050000	650290000	1186800000	1013600000	319660000
P00498_HIS1_YEAST ATP phosphoribosyltransferase OS=Saccharomyces cerevisiae (strain ATCC 204508 / S288c) OX=559292 GN=HIS1 PE=1 SV=1	430850000	413610000	423760000	479770000	478650000	475850000	266330000	251980000	344800000	526040000	460570000	709940000	447090000	614540000	504260000	650590000	394720000	544800000	496630000	720480000	174800000	440280000	416110000	310550000	366060000	567390000	478820000	854930000	299020000	320720000	740940000	586650000	294270000	355020000	283350000	509270000	301370000	486960000	706640000	675320000	86434000	229310000	297370000	185180000	143560000	266370000	356050000	302130000	97315000
P00546_CDK1_YEAST Cyclin-dependent kinase 1 OS=Saccharomyces cerevisiae (strain ATCC 204508 / S288c) OX=559292 GN=CDC28 PE=1 SV=1	8769700	8092600	3358400	3137000	14568000	8072800	2427300	2712800	7681700	17385000	6066200	5005000	15073000	13581000	11379000	3552200	19840000	20415000	7405800	8475500	4956600	4123400	2081700	4282600	16818000	3276400	3179600	4685500	13474000	1985800	3002800	2981100	13920000	8904800	0	0	22953000	0	21449000	10914000	4831400	5764200	0	2856600	10867000	2688700	0	0	4359500
P00549_KPYK1_YEAST Pyruvate kinase 1 OS=Saccharomyces cerevisiae (strain ATCC 204508 / S288c) OX=559292 GN=CDC19 PE=1 SV=2	39134000000	35069000000	26224000000	18471000000	38738000000	36890000000	17699000000	10694000000	29144000000	41433000000	35301000000	26896000000	40056000000	46932000000	34148000000	23577000000	35255000000	41395000000	34979000000	26291000000	18293000000	42517000000	36786000000	10706000000	38070000000	49908000000	41057000000	35733000000	35462000000	30090000000	17399000000	797970000	34784000000	36698000000	27789000000	21764000000	32082000000	44977000000	66880000000	64060000000	17186000000	27655000000	9856400000	1056100000	21163000000	33947000000	25134000000	1833600000	19511000000
P00560_PGK_YEAST Phosphoglycerate kinase OS=Saccharomyces cerevisiae (strain ATCC 204508 / S288c) OX=559292 GN=PGK1 PE=1 SV=2	30317000000	30251000000	22640000000	14310000000	32948000000	31888000000	15215000000	9052700000	25450000000	38828000000	31268000000	22058000000	32715000000	39915000000	29498000000	19367000000	30234000000	39543000000	32184000000	21242000000	14805000000	33896000000	22828000000	1138400000	30242000000	39476000000	28137000000	3944500000	29298000000	18610000000	2138100000	1255500000	27097000000	29288000000	23887000000	2987900000	28217000000	33337000000	58938000000	54493000000	17287000000	15163000000	4655700000	1693000000	21199000000	29887000000	8874500000	2891400000	19453000000
P00572_KTHY_YEAST Thymidylate kinase OS=Saccharomyces cerevisiae (strain ATCC 204508 / S288c) OX=559292 GN=CDC8 PE=1 SV=2	5649300	4225400	1845000	0	6109300	4181200	1338900	675770	3736300	2929700	4009900	2561500	5262500	6666900	2722000	1624600	4480800	6008200	1924800	4438000	0	4068100	0	0	1502600	5281600	0	0	1966100	0	0	0	1767900	1187200	0	0	1555100	0	8175500	6877300	629430	0	0	0	1125100	0	0	0	1104400
P00635_PPA5_YEAST Repressible acid phosphatase OS=Saccharomyces cerevisiae (strain ATCC 204508 / S288c) OX=559292 GN=PHO5 PE=1 SV=2	20114000	27228000	18085000	23954000	27457000	24100000	15013000	14964000	19334000	39154000	25331000	37398000	27553000	43712000	27549000	36052000	20431000	36516000	32716000	33780000	24007000	78835000	102730000	68464000	68089000	95709000	77718000	137700000	66521000	61077000	150140000	133870000	64051000	68351000	36430000	114360000	59969000	106070000	118150000	100370000	20440000	56178000	60249000	60077000	26562000	51630000	75287000	61481000	31078000
P00724_INV2_YEAST Invertase 2 OS=Saccharomyces cerevisiae (strain ATCC 204508 / S288c) OX=559292 GN=SUC2 PE=1 SV=1	17031000	15575000	16053000	5716300	23464000	10547000	9447900	5733200	16435000	19637000	16559000	11442000	16580000	24089000	8026300	10240000	7518800	24346000	13255000	13213000	84120000	178760000	188880000	145470000	125180000	221210000	193830000	303450000	123760000	148030000	233710000	142890000	110500000	131400000	129210000	222110000	112050000	207950000	274250000	323720000	50930000	128090000	146170000	95358000	51768000	139930000	193580000	142420000	51872000
P00729_CBPY_YEAST Carboxypeptidase Y OS=Saccharomyces cerevisiae (strain ATCC 204508 / S288c) OX=559292 GN=PRC1 PE=1 SV=1	27489000	21315000	16105000	25068000	26549000	13514000	11549000	13410000	18643000	26457000	26574000	28250000	27665000	22755000	21300000	30439000	13388000	31297000	26029000	28430000	14399000	29046000	37110000	38569000	8298600	80550000	49081000	277210000	15256000	22077000	64386000	55295000	7534400	20698000	13132000	26952000	16242000	60160000	176270000	173640000	42833000	79619000	105750000	96247000	28730000	103270000	156260000	125770000	27387000
P00812_ARGI_YEAST Arginase OS=Saccharomyces cerevisiae (strain ATCC 204508 / S288c) OX=559292 GN=CAR1 PE=1 SV=1	260040000	239960000	218900000	224190000	240870000	272090000	149870000	165790000	175440000	284800000	274980000	393280000	232710000	301820000	340890000	309530000	230310000	278970000	285240000	394980000	59778000	83490000	145130000	75717000	87411000	147700000	118290000	297760000	63822000	97884000	138900000	128310000	77866000	84648000	52984000	147890000	114190000	130380000	143480000	154000000	81261000	141440000	189060000	185630000	52808000	164220000	257180000	261210000	67866000
P00815_HIS2_YEAST Histidine biosynthesis trifunctional protein OS=Saccharomyces cerevisiae (strain ATCC 204508 / S288c) OX=559292 GN=HIS4 PE=1 SV=3	1458000000	1214500000	652830000	414370000	1277300000	1361900000	446660000	252080000	966760000	1348200000	1023600000	771260000	1447200000	1686200000	901020000	688270000	1224300000	1453600000	945190000	656860000	599150000	1796900000	1496200000	156740000	1306500000	2061300000	1355500000	866640000	1123100000	1150800000	242930000	14481000	1214900000	1618700000	1034900000	546810000	932650000	1807200000	2334000000	2859500000	390900000	519410000	49335000	4246600	542930000	947620000	201090000	6679300	472760000
P00817_IPYR_YEAST Inorganic pyrophosphatase OS=Saccharomyces cerevisiae (strain ATCC 204508 / S288c) OX=559292 GN=IPP1 PE=1 SV=4	3254000000	3175200000	2659100000	2228600000	3310200000	2909500000	1660100000	1175000000	2640200000	3676300000	3585100000	3227800000	3314500000	3928200000	3030400000	3002500000	3099800000	3591800000	3775400000	3307800000	1324500000	3489200000	3487300000	1526400000	2718500000	4169300000	3529300000	4798200000	2596000000	2574200000	2886800000	552260000	2392900000	3003900000	2543400000	2535500000	2279000000	3352700000	5206600000	5638500000	1178800000	2689100000	1582800000	369770000	1630100000	3147600000	3037100000	842560000	1378400000
P00830_ATPB_YEAST ATP synthase subunit beta, mitochondrial OS=Saccharomyces cerevisiae (strain ATCC 204508 / S288c) OX=559292 GN=ATP2 PE=1 SV=2	841040000	611660000	472750000	299920000	854010000	745550000	306010000	172790000	661320000	798070000	734440000	479430000	946630000	910480000	563820000	419700000	793270000	783450000	658100000	448260000	338170000	829120000	410600000	100420000	850990000	1043900000	489840000	317330000	755710000	487170000	209600000	100800000	732430000	651480000	272910000	178020000	650050000	380170000	1184000000	1157800000	832200000	1011900000	527170000	169460000	1058100000	1520000000	1379800000	354560000	674880000
P00890_CISY1_YEAST Citrate synthase, mitochondrial OS=Saccharomyces cerevisiae (strain ATCC 204508 / S288c) OX=559292 GN=CIT1 PE=1 SV=2	233720000	239090000	167410000	205270000	257220000	256680000	136280000	132530000	158930000	311980000	301350000	326760000	240260000	341880000	289610000	315800000	213930000	344190000	299080000	365370000	338840000	1064900000	1149300000	657630000	876470000	1257900000	1329900000	2228800000	942530000	728000000	1529900000	963920000	881810000	838230000	656780000	1153900000	832250000	1197500000	1861500000	1692200000	802230000	2228300000	2643100000	1364300000	1233300000	2600300000	3557500000	2205100000	1162800000
P00899_TRPE_YEAST Anthranilate synthase component 1 OS=Saccharomyces cerevisiae (strain ATCC 204508 / S288c) OX=559292 GN=TRP2 PE=1 SV=4	338430000	294460000	177660000	162620000	374690000	259480000	131110000	100920000	217990000	374140000	331120000	252490000	320830000	396200000	178440000	185310000	261700000	332710000	236890000	235090000	52334000	90404000	56238000	27185000	133430000	130550000	98727000	104790000	117400000	58887000	62900000	12124000	131550000	64272000	19660000	18186000	127380000	55535000	187000000	259510000	47844000	19778000	34175000	1330300	49429000	22351000	42639000	9100900	42665000
P00924_ENO1_YEAST Enolase 1 OS=Saccharomyces cerevisiae (strain ATCC 204508 / S288c) OX=559292 GN=ENO1 PE=1 SV=3	2643100000	3108800000	2039500000	1168600000	2979100000	3063600000	1255900000	618340000	1925100000	4054400000	3078900000	1818500000	2507300000	3465400000	2966200000	1597400000	2704400000	3839400000	3597700000	2176500000	4189200000	8840400000	8352600000	4289200000	8150800000	10857000000	10504000000	10700000000	9507900000	6425300000	5292400000	896770000	7121000000	8606700000	7118600000	9268800000	7990500000	9791300000	12560000000	13466000000	5421500000	10708000000	3392500000	916800000	7656000000	12206000000	7724100000	1587800000	5875800000
P00925_ENO2_YEAST Enolase 2 OS=Saccharomyces cerevisiae (strain ATCC 204508 / S288c) OX=559292 GN=ENO2 PE=1 SV=2	46708000000	47146000000	39257000000	33529000000	50881000000	48627000000	24289000000	17787000000	37887000000	56294000000	50145000000	41923000000	51977000000	60962000000	47222000000	39594000000	47923000000	56726000000	52808000000	44089000000	23274000000	55202000000	48154000000	26573000000	48630000000	59156000000	57104000000	70399000000	47342000000	39444000000	45248000000	14297000000	43045000000	49130000000	38630000000	40043000000	40944000000	57781000000	87678000000	83949000000	23386000000	43366000000	31952000000	7590800000	29227000000	50095000000	43169000000	15523000000	26054000000
P00927_THDH_YEAST Threonine dehydratase, mitochondrial OS=Saccharomyces cerevisiae (strain ATCC 204508 / S288c) OX=559292 GN=ILV1 PE=1 SV=2	375130000	268260000	105090000	95253000	440230000	283420000	95506000	46022000	322980000	292550000	184360000	185660000	421810000	360510000	164860000	155630000	417500000	292970000	231780000	193680000	97646000	79523000	0	0	286940000	63213000	9683800	0	254050000	23464000	304120	0	247520000	65602000	3263600	1147300	224400000	2604200	113180000	211150000	81593000	0	8386200	5320500	74168000	22814000	0	6677400	59911000
P00931_TRP_YEAST Tryptophan synthase OS=Saccharomyces cerevisiae (strain ATCC 204508 / S288c) OX=559292 GN=TRP5 PE=1 SV=1	1250600000	1213800000	701240000	469680000	1342100000	1312300000	472980000	254070000	1149100000	1513900000	1317200000	828630000	1429300000	1613900000	1014200000	661060000	1148500000	1336000000	1221900000	695620000	508170000	1309000000	321670000	21153000	1124800000	1355900000	535920000	83115000	1198800000	428270000	57951000	21548000	1018700000	1124100000	303520000	25666000	1113100000	498950000	1950300000	2214200000	357650000	538550000	182090000	53979000	428110000	787390000	304470000	94356000	377690000
P00937_TRPG_YEAST Multifunctional tryptophan biosynthesis protein OS=Saccharomyces cerevisiae (strain ATCC 204508 / S288c) OX=559292 GN=TRP3 PE=1 SV=2	132730000	148460000	91336000	91554000	186260000	148200000	62745000	51199000	140950000	188730000	154550000	124330000	162480000	196110000	99752000	98685000	121310000	163420000	154850000	132500000	52035000	55140000	50340000	29272000	118790000	70763000	67974000	107630000	137950000	45179000	49527000	3096200	99848000	62149000	16798000	18840000	101850000	33947000	68561000	114330000	34017000	18229000	16672000	0	31883000	18874000	30425000	10875000	27591000
P00942_TPIS_YEAST Triosephosphate isomerase OS=Saccharomyces cerevisiae (strain ATCC 204508 / S288c) OX=559292 GN=TPI1 PE=1 SV=2	10262000000	10666000000	8629900000	9389900000	10350000000	9657400000	6221200000	6083700000	8621300000	10316000000	10908000000	13134000000	10848000000	12378000000	11271000000	14066000000	8901200000	10929000000	11525000000	14572000000	4366400000	12437000000	12815000000	10080000000	8487400000	13196000000	13058000000	22207000000	8387000000	9480300000	16034000000	8607600000	7998100000	9893000000	7703700000	12029000000	7725400000	12599000000	15219000000	14611000000	4832300000	10214000000	12204000000	4771300000	5738900000	10369000000	13510000000	9431500000	6421900000
P00950_PMG1_YEAST Phosphoglycerate mutase 1 OS=Saccharomyces cerevisiae (strain ATCC 204508 / S288c) OX=559292 GN=GPM1 PE=1 SV=3	12367000000	12595000000	10550000000	10350000000	13715000000	13331000000	7527800000	6382800000	10548000000	16135000000	15225000000	14717000000	13760000000	16777000000	14796000000	13791000000	12542000000	16989000000	15967000000	15313000000	6133400000	15452000000	16561000000	13884000000	12884000000	19217000000	17171000000	26486000000	12547000000	12162000000	20258000000	9073200000	11857000000	12524000000	12399000000	17732000000	13150000000	17015000000	24953000000	23336000000	6329600000	13521000000	9819800000	2404800000	8570700000	15858000000	15036000000	3956000000	7732000000
P00958_SYMC_YEAST Methionine--tRNA ligase, cytoplasmic OS=Saccharomyces cerevisiae (strain ATCC 204508 / S288c) OX=559292 GN=MES1 PE=1 SV=4	1030900000	796500000	478050000	381180000	1161100000	765150000	307870000	216830000	842800000	1067400000	786330000	607540000	982030000	1037100000	559310000	453550000	851310000	1081300000	762670000	555430000	292130000	306330000	24966000	4084500	663660000	312330000	64036000	16416000	700720000	138470000	2931900	1302400	630430000	301470000	15457000	2758800	650930000	29817000	501990000	976390000	213810000	48175000	5213400	721820	203810000	121500000	12439000	0	184320000
P01094_IPA3_YEAST Protease A inhibitor 3 OS=Saccharomyces cerevisiae (strain ATCC 204508 / S288c) OX=559292 GN=PAI3 PE=1 SV=1	2703200	0	740920	3167800	0	0	1803900	997940	0	0	0	5114100	0	0	2421900	3126000	847690	0	0	7151300	16831000	31788000	61501000	49512000	56995000	87977000	68171000	156960000	53002000	41269000	116620000	134680000	50345000	46764000	49766000	81961000	37482000	68355000	55804000	70173000	107520000	204710000	361070000	244140000	96990000	212050000	310280000	303480000	61871000
P01097_ATIF_YEAST ATPase inhibitor, mitochondrial OS=Saccharomyces cerevisiae (strain ATCC 204508 / S288c) OX=559292 GN=INH1 PE=1 SV=2	3912600	10350000	13237000	11844000	11506000	11657000	6722300	6320900	8241500	2667800	18750000	19796000	5526900	16991000	12383000	6065600	11156000	18887000	17499000	21938000	18915000	43286000	31523000	32951000	24266000	30818000	71319000	71455000	43252000	28943000	57270000	81934000	18555000	47689000	25872000	49192000	51142000	63876000	27403000	26032000	12236000	46146000	131930000	117070000	16291000	43373000	42714000	125010000	13137000
P01098_STF1_YEAST ATPase-stabilizing factor 9 kDa, mitochondrial OS=Saccharomyces cerevisiae (strain ATCC 204508 / S288c) OX=559292 GN=STF1 PE=1 SV=2	36408000	39243000	27777000	32340000	45427000	49550000	19272000	20843000	34029000	50542000	45418000	66464000	34688000	54004000	50342000	54295000	45116000	66607000	52274000	54404000	65979000	174490000	174880000	129680000	170240000	229400000	172420000	146620000	135080000	125320000	142860000	354570000	135760000	126570000	104610000	179500000	148530000	186690000	139900000	184540000	58300000	232800000	258100000	227570000	71196000	181980000	97840000	261940000	26749000
P01120_RAS2_YEAST Ras-like protein 2 OS=Saccharomyces cerevisiae (strain ATCC 204508 / S288c) OX=559292 GN=RAS2 PE=1 SV=4	66067000	43434000	27436000	21196000	59844000	53509000	19106000	13485000	39289000	46767000	51047000	39972000	66830000	66998000	38083000	23405000	47743000	60041000	49828000	34598000	23169000	54236000	12377000	3238600	62247000	42600000	23431000	7577600	35234000	24718000	8649700	7444600	51658000	45294000	9573000	3931000	52639000	26838000	57954000	69683000	24212000	20971000	21472000	9143200	20608000	26097000	10603000	7375600	11595000
P01123_YPT1_YEAST GTP-binding protein YPT1 OS=Saccharomyces cerevisiae (strain ATCC 204508 / S288c) OX=559292 GN=YPT1 PE=1 SV=2	142600000	92732000	64465000	57907000	169900000	103280000	38024000	22225000	108970000	107850000	95718000	72337000	162870000	99032000	62674000	69111000	98476000	108880000	84853000	74091000	57585000	127580000	60267000	31230000	122010000	113300000	77792000	134020000	135840000	53475000	69393000	57508000	109520000	101310000	41290000	52027000	100910000	74410000	150190000	189890000	49581000	55525000	46739000	25197000	54889000	56913000	53804000	22540000	43866000
P02309_H4_YEAST Histone H4 OS=Saccharomyces cerevisiae (strain ATCC 204508 / S288c) OX=559292 GN=HHF1 PE=1 SV=2	652200000	729930000	503380000	523550000	894560000	816130000	322680000	286430000	483500000	918810000	849550000	786050000	836250000	1073300000	699750000	760290000	693940000	980860000	974680000	796090000	97591000	456120000	160940000	100870000	240280000	392030000	266710000	224780000	238930000	236430000	316860000	130230000	273740000	293940000	128360000	121790000	259110000	269710000	811210000	533720000	60864000	152370000	86395000	52491000	90716000	150420000	182330000	90169000	69593000
P02400_RLA4_YEAST 60S acidic ribosomal protein P2-beta OS=Saccharomyces cerevisiae (strain ATCC 204508 / S288c) OX=559292 GN=RPP2B PE=1 SV=2	1401900000	1071200000	1069000000	1217400000	1241200000	1118200000	738710000	601030000	1050500000	1339800000	1362400000	1649700000	1422000000	1590300000	1431700000	1639900000	993540000	1506900000	1295400000	1505300000	438060000	1779700000	1542000000	1102800000	962380000	2093700000	1881600000	3860100000	1057600000	1054500000	2524600000	2313100000	787670000	1013300000	706030000	1226400000	877560000	2035600000	3342300000	3006300000	337940000	661200000	767670000	629990000	250860000	689080000	965900000	708470000	313740000
P02406_RL28_YEAST 60S ribosomal protein L28 OS=Saccharomyces cerevisiae (strain ATCC 204508 / S288c) OX=559292 GN=RPL28 PE=1 SV=3	2314200000	2597200000	1885400000	1384200000	3384300000	2651300000	1005100000	788120000	2094300000	3492700000	2994700000	2298300000	3119600000	3477700000	2035200000	2005200000	2710900000	3587800000	3346400000	2323400000	841570000	1909400000	39435000	0	2073900000	1479500000	248380000	28657000	1680200000	587680000	0	2172600	1973800000	1435800000	61606000	4076600	1839700000	113820000	2925200000	3463700000	563360000	496410000	18284000	7893400	994870000	530150000	55310000	5958000	928480000
P02557_TBB_YEAST Tubulin beta chain OS=Saccharomyces cerevisiae (strain ATCC 204508 / S288c) OX=559292 GN=TUB2 PE=1 SV=2	546360000	362430000	227890000	193510000	620790000	412960000	183770000	103020000	473940000	523580000	344200000	263250000	613960000	602610000	290420000	220490000	478410000	510670000	333630000	236880000	246750000	392060000	129080000	6526300	561070000	415920000	174540000	37947000	494140000	186810000	23216000	6196100	438920000	251140000	76874000	3058300	539020000	140940000	901510000	1080900000	151060000	143580000	13997000	404150	195200000	179340000	54860000	5354900	160200000
P02829_HSP82_YEAST ATP-dependent molecular chaperone HSP82 OS=Saccharomyces cerevisiae (strain ATCC 204508 / S288c) OX=559292 GN=HSP82 PE=1 SV=1	508220000	455350000	409980000	394280000	509760000	499120000	271830000	210600000	411290000	542000000	489330000	548160000	486820000	598020000	527220000	519870000	477070000	488960000	576200000	586920000	387060000	694530000	589140000	253090000	779720000	559650000	689460000	634780000	745970000	570090000	298630000	145300000	584780000	678770000	560810000	520610000	655250000	680960000	1226000000	1205600000	243770000	742290000	353270000	115690000	340110000	767650000	518240000	146260000	269410000
P02992_EFTU_YEAST Elongation factor Tu, mitochondrial OS=Saccharomyces cerevisiae (strain ATCC 204508 / S288c) OX=559292 GN=TUF1 PE=1 SV=1	513970000	398070000	221130000	172070000	504040000	384410000	155530000	110660000	502020000	535480000	291310000	269520000	471450000	557010000	348840000	221150000	483870000	551090000	298160000	302030000	491250000	549380000	79440000	7977000	755950000	492560000	180290000	89422000	889540000	222100000	94314000	25630000	1003700000	481990000	37622000	61509000	1026800000	166300000	1407700000	1618200000	1052100000	661190000	383510000	336810000	1086800000	1259300000	524220000	377520000	1558100000
P02994_EF1A_YEAST Elongation factor 1-alpha OS=Saccharomyces cerevisiae (strain ATCC 204508 / S288c) OX=559292 GN=TEF1 PE=1 SV=1	28279000000	22692000000	16460000000	14850000000	29482000000	24379000000	11993000000	9819500000	22250000000	29910000000	23393000000	23658000000	30918000000	33067000000	23322000000	20961000000	26296000000	30160000000	23926000000	22029000000	11183000000	20298000000	3082300000	201480000	24167000000	21839000000	8286700000	682400000	22032000000	10899000000	487640000	512390000	20944000000	16124000000	2840600000	548330000	22275000000	4783700000	34326000000	39339000000	8962500000	6392400000	1139000000	499190000	10456000000	10021000000	1988200000	774200000	10543000000
P03962_PYRF_YEAST Orotidine 5-phosphate decarboxylase OS=Saccharomyces cerevisiae (strain ATCC 204508 / S288c) OX=559292 GN=URA3 PE=1 SV=2	179980000	160300000	136990000	87756000	182190000	179280000	91857000	47052000	137930000	164510000	160370000	128520000	146770000	224550000	144430000	120930000	165110000	214290000	139250000	127330000	80608000	164050000	147490000	16086000	169860000	226170000	134630000	132890000	159870000	174400000	78983000	10492000	140080000	155450000	116850000	64664000	181330000	178820000	369990000	423000000	59738000	85990000	21359000	0	55770000	109430000	63466000	2460000	72644000
P03965_CARB_YEAST Carbamoyl-phosphate synthase arginine-specific large chain OS=Saccharomyces cerevisiae (strain ATCC 204508 / S288c) OX=559292 GN=CPA2 PE=1 SV=1	255280000	209100000	120420000	74684000	246470000	215390000	70539000	43276000	203820000	238250000	185280000	140540000	283850000	281520000	145660000	99365000	253200000	241220000	166570000	122130000	53207000	97516000	12297000	10408000	113360000	93266000	25669000	16779000	98356000	30444000	18254000	4523300	103690000	106860000	4680700	6016000	86159000	31881000	160810000	195290000	57626000	22419000	9455700	5575400	70367000	41735000	2099900	5551500	65854000
P04037_COX4_YEAST Cytochrome c oxidase subunit 4, mitochondrial OS=Saccharomyces cerevisiae (strain ATCC 204508 / S288c) OX=559292 GN=COX4 PE=1 SV=1	31442000	42330000	32152000	30966000	45194000	43254000	22723000	28619000	43979000	42247000	54911000	42474000	42275000	64967000	33589000	58583000	30048000	48584000	44182000	67008000	28216000	135710000	178060000	191640000	98375000	157790000	108940000	384800000	79135000	84957000	192160000	251000000	82718000	110260000	103010000	95721000	74291000	210520000	206430000	155520000	36395000	129910000	135200000	148090000	63997000	109010000	252280000	168110000	78130000
P04046_PUR1_YEAST Amidophosphoribosyltransferase OS=Saccharomyces cerevisiae (strain ATCC 204508 / S288c) OX=559292 GN=ADE4 PE=1 SV=2	269380000	329770000	183430000	141050000	353070000	297740000	117410000	93184000	286740000	392760000	276850000	213320000	427700000	423420000	258480000	181230000	303570000	301930000	269180000	219210000	90774000	100660000	2700500	0	202990000	79896000	22483000	0	171450000	31885000	0	0	177400000	92135000	8043700	0	129210000	11099000	181960000	303900000	73258000	15881000	0	2151100	69995000	28723000	7317900	1446100	47657000
P04050_RPB1_YEAST DNA-directed RNA polymerase II subunit RPB1 OS=Saccharomyces cerevisiae (strain ATCC 204508 / S288c) OX=559292 GN=RPO21 PE=1 SV=2	310630000	277720000	183300000	144040000	315720000	259770000	130590000	82571000	253640000	320610000	316530000	231050000	342260000	334360000	287040000	225350000	293150000	348460000	333120000	242900000	70039000	229670000	55672000	0	175790000	249970000	132900000	0	151260000	119850000	0	1042700	166220000	191490000	58530000	0	157170000	125280000	338930000	344970000	54137000	24364000	2267700	0	36865000	55311000	1368900	1685100	24878000
P04051_RPC1_YEAST DNA-directed RNA polymerase III subunit RPC1 OS=Saccharomyces cerevisiae (strain ATCC 204508 / S288c) OX=559292 GN=RPO31 PE=1 SV=1	33894000	21781000	19237000	11293000	32570000	26914000	10326000	8039500	20900000	23016000	18373000	22307000	30941000	43719000	19023000	21379000	11574000	25944000	19840000	15961000	6699700	10514000	637850	0	9903400	3739500	853880	0	6054600	3729700	0	0	10486000	15948000	0	0	1038800	1383400	6183200	10729000	1664700	0	0	0	0	0	0	0	0
P04076_ARLY_YEAST Argininosuccinate lyase OS=Saccharomyces cerevisiae (strain ATCC 204508 / S288c) OX=559292 GN=ARG4 PE=1 SV=2	36107000	36824000	34510000	18061000	37675000	30761000	22311000	9011100	33599000	45968000	39062000	24905000	39419000	56476000	36539000	21917000	35875000	34525000	39725000	18936000	22364000	63109000	42965000	2805500	41515000	58651000	61163000	12813000	50586000	39383000	3113900	827370	37387000	61715000	48427000	13691000	27909000	67196000	86202000	84269000	25318000	70367000	6361200	1227900	37263000	80464000	47662000	7569200	33737000
P04147_PABP_YEAST Polyadenylate-binding protein, cytoplasmic and nuclear OS=Saccharomyces cerevisiae (strain ATCC 204508 / S288c) OX=559292 GN=PAB1 PE=1 SV=4	2504600000	2418700000	1366900000	1097200000	2742800000	2401300000	965730000	658370000	1976500000	2910500000	2355400000	1921800000	2706500000	2990700000	2030900000	1479400000	2499600000	2891900000	2283700000	1859800000	863120000	1127600000	198540000	101710000	2289400000	1141300000	347290000	200200000	2146200000	440950000	141210000	152400000	1840900000	1059800000	106250000	105590000	1751200000	263150000	1586000000	2522700000	396800000	262850000	145560000	88433000	599520000	369160000	132720000	125620000	461790000
P04161_PUR3_YEAST Phosphoribosylglycinamide formyltransferase OS=Saccharomyces cerevisiae (strain ATCC 204508 / S288c) OX=559292 GN=ADE8 PE=1 SV=1	202400000	161770000	68604000	57830000	258890000	133060000	49185000	32112000	137790000	252340000	153990000	73378000	201870000	199940000	100820000	77125000	185770000	229400000	143900000	106220000	14407000	9582100	1384300	0	18901000	9845100	2752200	0	35417000	0	0	0	19840000	8404000	1393500	0	23738000	0	24140000	70245000	39841000	5461200	3489300	4459700	18565000	6121100	8622000	5633500	25241000
P04173_LEU3_YEAST 3-isopropylmalate dehydrogenase OS=Saccharomyces cerevisiae (strain ATCC 204508 / S288c) OX=559292 GN=LEU2 PE=1 SV=4	117160000	74105000	50486000	40384000	126460000	125870000	24865000	18963000	94272000	97315000	77464000	55386000	133290000	107920000	52164000	43866000	118360000	89249000	65768000	54571000	39376000	47047000	72438000	97931000	86158000	42426000	117840000	16662000	77458000	60679000	107340000	124720000	91195000	40838000	899920	85832000	125990000	127310000	66989000	70413000	71911000	7404900	118790000	68814000	55616000	32126000	10472000	114350000	29169000
P04449_RL24A_YEAST 60S ribosomal protein L24-A OS=Saccharomyces cerevisiae (strain ATCC 204508 / S288c) OX=559292 GN=RPL24A PE=1 SV=1	292330000	352550000	358490000	299000000	334430000	305720000	225990000	176220000	352250000	310560000	132540000	273430000	377050000	429520000	266320000	309250000	272000000	391400000	369940000	457380000	151760000	180310000	934800	0	188830000	104190000	9899300	0	154250000	52880000	0	1324800	195070000	107400000	3399500	2423200	147340000	1059800	326700000	415940000	93657000	19987000	0	3752500	117790000	17646000	0	3000800	123280000
P04456_RL25_YEAST 60S ribosomal protein L25 OS=Saccharomyces cerevisiae (strain ATCC 204508 / S288c) OX=559292 GN=RPL25 PE=1 SV=4	2383400000	3455000000	2135800000	1896400000	3441600000	3453100000	1589700000	1671600000	2222800000	3788600000	3973400000	2549200000	3377600000	4094200000	3046200000	2693100000	2705700000	3890600000	4082600000	3535900000	1437800000	3482500000	1249700000	149840000	2298300000	2792700000	2271700000	1826000000	2559800000	1833900000	582210000	100410000	2405300000	2250000000	1272700000	241510000	2210400000	1813000000	3079000000	3874100000	953160000	1481200000	540330000	111510000	1362900000	1427200000	959660000	268950000	1510500000
P04650_RL39_YEAST 60S ribosomal protein L39 OS=Saccharomyces cerevisiae (strain ATCC 204508 / S288c) OX=559292 GN=RPL39 PE=1 SV=3	550420000	727650000	334870000	476440000	673860000	512740000	334390000	252000000	796050000	1002900000	767210000	647050000	588380000	894710000	485610000	636330000	393930000	1085500000	694870000	918610000	191250000	513710000	98305000	14022000	439970000	478520000	199610000	109720000	560580000	263860000	19580000	15037000	349330000	566670000	91803000	10176000	261040000	132010000	1291600000	1164200000	156850000	251150000	152090000	77752000	113710000	131630000	91111000	109760000	173170000
P04801_SYTC_YEAST Threonine--tRNA ligase, cytoplasmic OS=Saccharomyces cerevisiae (strain ATCC 204508 / S288c) OX=559292 GN=THS1 PE=1 SV=2	2198600000	1729700000	1159300000	916280000	2481700000	1926700000	769750000	496560000	1833600000	2154100000	1736000000	1425000000	2448700000	2323100000	1388800000	1363900000	1820200000	2324600000	1740900000	1514500000	758260000	781720000	45993000	29859000	1649400000	687080000	188460000	24385000	1628800000	300500000	19906000	42171000	1536400000	748220000	43472000	12517000	1430400000	81690000	1030500000	1798800000	571220000	166170000	25031000	20607000	649510000	224720000	39477000	25367000	560880000
P04802_SYDC_YEAST Aspartate--tRNA ligase, cytoplasmic OS=Saccharomyces cerevisiae (strain ATCC 204508 / S288c) OX=559292 GN=DPS1 PE=1 SV=3	1983200000	1972300000	1514500000	1729000000	2136200000	2112600000	1104500000	975720000	1586900000	2377700000	2417000000	2596900000	2228900000	2448200000	2456000000	2245300000	1872100000	2396100000	2552500000	2661700000	659830000	2127400000	2210700000	1084700000	1801200000	2396900000	2231000000	3497200000	1510800000	1654600000	2286700000	300680000	1509000000	1824800000	1374100000	1959900000	1314400000	2645000000	3471100000	3497900000	710560000	1677900000	1655500000	113290000	969820000	1632800000	1926600000	748140000	807030000
P04803_SYWM_YEAST Tryptophan--tRNA ligase, mitochondrial OS=Saccharomyces cerevisiae (strain ATCC 204508 / S288c) OX=559292 GN=MSW1 PE=1 SV=2	0	978200	223530	318960	937550	912230	0	0	286310	945460	0	1803800	610470	1313800	0	398050	652970	776520	714850	806130	7934200	26993000	28388000	25315000	8793300	22548000	48815000	115340000	19256000	22522000	56785000	37069000	11527000	10630000	11641000	20444000	14657000	43291000	34693000	48683000	89867000	205120000	206640000	195890000	52176000	226320000	266240000	208330000	85763000
P04806_HXKA_YEAST Hexokinase-1 OS=Saccharomyces cerevisiae (strain ATCC 204508 / S288c) OX=559292 GN=HXK1 PE=1 SV=2	1074300000	1162900000	553100000	448370000	1427000000	1060300000	369890000	253930000	1106800000	1373800000	1021000000	739270000	1209800000	1135600000	823890000	571220000	1231600000	1199500000	841740000	788760000	4626000000	4589200000	519980000	85100000	8721300000	4187200000	1437200000	331780000	8387900000	1838700000	214280000	109180000	8051600000	4249000000	434190000	86186000	8462500000	851920000	7534700000	11051000000	4324500000	1856100000	464980000	169520000	5082400000	2654400000	807730000	289770000	4559100000
P04807_HXKB_YEAST Hexokinase-2 OS=Saccharomyces cerevisiae (strain ATCC 204508 / S288c) OX=559292 GN=HXK2 PE=1 SV=4	5304200000	4057600000	2258300000	1732700000	5697500000	4087000000	1500000000	1058900000	4589600000	4961700000	3560600000	3177300000	6311400000	5180300000	3141600000	2315100000	5247300000	4703700000	3517900000	3032300000	2097700000	1839000000	112080000	9679500	4321600000	1812600000	494130000	38863000	4590400000	585490000	13072000	17697000	4367600000	1567400000	119450000	14424000	4155600000	262490000	3315800000	5501200000	2127400000	475090000	71165000	18824000	2627600000	889360000	170290000	31840000	2447600000
P04840_VDAC1_YEAST Mitochondrial outer membrane protein porin 1 OS=Saccharomyces cerevisiae (strain ATCC 204508 / S288c) OX=559292 GN=POR1 PE=1 SV=4	498310000	452480000	291270000	223480000	541470000	462330000	216970000	129180000	489960000	467150000	432190000	347130000	536220000	571070000	319280000	293200000	457190000	531430000	404960000	305820000	203020000	356740000	134610000	27751000	355360000	297540000	137350000	89239000	278990000	243560000	40477000	15633000	306150000	373280000	97245000	78298000	288710000	173930000	645520000	538270000	187400000	45295000	20747000	11097000	216760000	60094000	30388000	14401000	210350000
P04912_H2A2_YEAST Histone H2A.2 OS=Saccharomyces cerevisiae (strain ATCC 204508 / S288c) OX=559292 GN=HTA2 PE=1 SV=2;P04911_H2A1_YEAST Histone H2A.1 OS=Saccharomyces cerevisiae (strain ATCC 204508 / S288c) OX=559292 GN=HTA1 PE=1 SV=2	203530000	212780000	227420000	248400000	181950000	225000000	160730000	129100000	188180000	284070000	239570000	306300000	303660000	282150000	232630000	282270000	147190000	270400000	263560000	313020000	19907000	137810000	65980000	37406000	86443000	115010000	93033000	121750000	67594000	108960000	84967000	75634000	74582000	98706000	55190000	57326000	151730000	125300000	535580000	374760000	6467500	39464000	25934000	13042000	24358000	52436000	13842000	3408800	23234000
P05030_PMA1_YEAST Plasma membrane ATPase 1 OS=Saccharomyces cerevisiae (strain ATCC 204508 / S288c) OX=559292 GN=PMA1 PE=1 SV=2	765560000	322770000	172180000	161260000	1307000000	347750000	129770000	91981000	488590000	454680000	204280000	260840000	967770000	439510000	285280000	210160000	581140000	987590000	772750000	242520000	112970000	97654000	6165900	0	185510000	13417000	5860300	6946700	179450000	14958000	1440200	3586100	174010000	36463000	2687400	0	96153000	5796600	87983000	103480000	62070000	1229000	0	2827900	102880000	2715200	0	844560	62490000
P05317_RLA0_YEAST 60S acidic ribosomal protein P0 OS=Saccharomyces cerevisiae (strain ATCC 204508 / S288c) OX=559292 GN=RPP0 PE=1 SV=2	4405800000	4905400000	3308600000	3010600000	5974900000	4654100000	2353000000	1703400000	3574100000	6776900000	5697400000	4614700000	5077000000	6344200000	4970800000	3759000000	4430200000	6511500000	5956900000	5129000000	1877000000	4084800000	2333000000	568080000	4024600000	4444900000	3633100000	2913400000	5016700000	2332900000	1271600000	293010000	3581400000	3730000000	1558500000	922950000	3881500000	3368400000	7439200000	8173100000	1141600000	1826500000	975750000	190180000	1313100000	1809600000	1378200000	435380000	1229900000
P05318_RLA1_YEAST 60S acidic ribosomal protein P1-alpha OS=Saccharomyces cerevisiae (strain ATCC 204508 / S288c) OX=559292 GN=RPP1A PE=1 SV=4	632880000	718010000	595590000	560820000	708350000	667680000	375990000	319470000	557120000	574200000	904940000	1043400000	775330000	812920000	929900000	888770000	602840000	783580000	881680000	1092600000	256920000	701480000	672100000	228440000	599960000	926550000	653870000	1077500000	642180000	333760000	652620000	590620000	383100000	594680000	332640000	456870000	640010000	742050000	1038600000	1042100000	140750000	333300000	387790000	223800000	44052000	298030000	436630000	299190000	33196000
P05319_RLA2_YEAST 60S acidic ribosomal protein P2-alpha OS=Saccharomyces cerevisiae (strain ATCC 204508 / S288c) OX=559292 GN=RPP2A PE=1 SV=1	1680100000	1799700000	1587600000	1462700000	1837000000	2116100000	958810000	940110000	1424200000	2230300000	2089200000	2041200000	2055600000	2370400000	1955600000	2205500000	1857600000	2310700000	2043000000	2321600000	717880000	1682000000	1286900000	1156400000	1793300000	1900000000	1585000000	2989400000	1596100000	1244600000	2058300000	2107300000	1264600000	1362100000	985210000	1360700000	1399700000	1799800000	2284200000	2747800000	406150000	714640000	1203800000	890850000	565140000	890940000	1101700000	1104200000	443930000
P05373_HEM2_YEAST Delta-aminolevulinic acid dehydratase OS=Saccharomyces cerevisiae (strain ATCC 204508 / S288c) OX=559292 GN=HEM2 PE=1 SV=2	162850000	170400000	142070000	149730000	164990000	192820000	90300000	74770000	147570000	204900000	185550000	220250000	183590000	212100000	187640000	221390000	175560000	202110000	207560000	202150000	78928000	244990000	292510000	175660000	176180000	245280000	227840000	563700000	149520000	173240000	412580000	224290000	158690000	198610000	152980000	264050000	195650000	310440000	410170000	324710000	72059000	231360000	234260000	82070000	81808000	202290000	235910000	176170000	98985000
P05453_ERF3_YEAST Eukaryotic peptide chain release factor GTP-binding subunit OS=Saccharomyces cerevisiae (strain ATCC 204508 / S288c) OX=559292 GN=SUP35 PE=1 SV=1	396040000	254820000	272010000	127670000	408900000	247430000	235400000	67772000	268040000	645040000	303550000	233640000	347870000	326460000	524000000	214210000	295270000	555190000	235190000	244340000	109780000	136100000	3853600	1449000	258820000	119350000	28443000	0	218550000	38595000	0	0	205240000	114090000	402930	0	199730000	21558000	192090000	259590000	126600000	14394000	0	0	38547000	34273000	5720800	3085200	36854000
P05626_ATPF_YEAST ATP synthase subunit 4, mitochondrial OS=Saccharomyces cerevisiae (strain ATCC 204508 / S288c) OX=559292 GN=ATP4 PE=1 SV=2	8823900	2084200	0	1982000	15365000	3022100	2737700	2196000	5717300	15621000	6658500	3669600	10955000	4147100	0	2256100	5341100	3164200	7551200	4984200	1411000	3446200	0	0	5267500	3655400	1101200	0	6308400	0	0	0	9973000	0	0	0	7731100	889390	3273900	6116800	5196200	1684000	0	791000	4056400	2496200	0	1038600	2422500
P05694_METE_YEAST 5-methyltetrahydropteroyltriglutamate--homocysteine methyltransferase OS=Saccharomyces cerevisiae (strain ATCC 204508 / S288c) OX=559292 GN=MET6 PE=1 SV=4	1051800000	1025500000	921030000	1195300000	1068100000	1043400000	626710000	671960000	825700000	1365200000	1354400000	1548500000	1122900000	1476500000	1384600000	1558100000	935070000	1319900000	1388900000	1776700000	596110000	1848700000	2350500000	1588700000	1319700000	2281600000	2162500000	4797600000	1320300000	1438700000	3369000000	3126000000	1138600000	1441200000	1132200000	2099300000	1163700000	2640600000	3191400000	3001600000	498370000	1263400000	1694900000	1632500000	585540000	1274700000	1919300000	2063900000	490640000
P05737_RL7A_YEAST 60S ribosomal protein L7-A OS=Saccharomyces cerevisiae (strain ATCC 204508 / S288c) OX=559292 GN=RPL7A PE=1 SV=3	4425900000	5761000000	3670500000	3498600000	5793900000	4886700000	2505300000	1799100000	4946200000	6445300000	5654400000	4205800000	6147300000	6611800000	4636800000	3647700000	4481900000	7257300000	5620500000	4491400000	2637400000	3066900000	164950000	2773900	4568800000	2837000000	949790000	10586000	4448500000	1462300000	17229000	25891000	4131200000	3899900000	208160000	17080000	4333300000	704330000	5928500000	8170100000	919340000	853240000	35593000	31320000	1210400000	1331000000	108970000	27503000	1033500000
P05738_RL9A_YEAST 60S ribosomal protein L9-A OS=Saccharomyces cerevisiae (strain ATCC 204508 / S288c) OX=559292 GN=RPL9A PE=1 SV=2	3300900000	3280600000	2424700000	2068600000	3755300000	3852800000	1498100000	1007400000	2658900000	4593700000	3400800000	3317700000	3922300000	4173200000	3475900000	2879900000	3660700000	4603100000	3546500000	3471700000	1315200000	2695000000	92671000	1027600	3329500000	2783100000	779680000	5354200	3227400000	1124300000	8515600	10873000	3070300000	2339000000	163640000	8010400	2631100000	299100000	4777800000	5018200000	819110000	737900000	28918000	6467600	1137200000	1067000000	112420000	14761000	1205500000
P05739_RL6B_YEAST 60S ribosomal protein L6-B OS=Saccharomyces cerevisiae (strain ATCC 204508 / S288c) OX=559292 GN=RPL6B PE=1 SV=4	3579100000	3640800000	2602200000	2330300000	3810300000	3817400000	1703800000	1417100000	3222200000	4351200000	3796700000	3595800000	4083200000	4744100000	3674400000	3162900000	3412200000	4596400000	3550300000	3693800000	1430700000	3094000000	182820000	3797800	3119600000	2933500000	967380000	28112000	2826900000	1307100000	8032600	9763400	2875100000	2299600000	261200000	48087000	2752700000	480200000	4892700000	6122500000	865620000	634380000	53514000	4896300	1179700000	987860000	109030000	9305600	1076500000
P05743_RL26A_YEAST 60S ribosomal protein L26-A OS=Saccharomyces cerevisiae (strain ATCC 204508 / S288c) OX=559292 GN=RPL26A PE=1 SV=3	2784800000	2942000000	2195700000	1883300000	3292700000	3681800000	1281400000	1029600000	2235600000	4033100000	3155000000	3374200000	3399000000	4588800000	2911900000	2707700000	3198500000	4149100000	3153800000	3041900000	1209400000	2578500000	188840000	18194000	2653100000	2498100000	766970000	107900000	2455500000	1092500000	34858000	17435000	2394700000	2026300000	261350000	10731000	2112000000	387570000	4667000000	5673600000	644140000	885080000	50571000	16864000	1120900000	993250000	137730000	38503000	1019800000
P05744_RL33A_YEAST 60S ribosomal protein L33-A OS=Saccharomyces cerevisiae (strain ATCC 204508 / S288c) OX=559292 GN=RPL33A PE=1 SV=3	511340000	548450000	389790000	288730000	497230000	569170000	239420000	209550000	517100000	600590000	538650000	488070000	693330000	717890000	438960000	497790000	503970000	527210000	526410000	519330000	255090000	395620000	25828000	0	524970000	301450000	111220000	5705400	359790000	148750000	0	2302300	406590000	382180000	39558000	0	210700000	66360000	630260000	850310000	151340000	77417000	3568100	0	217020000	131440000	13257000	1239800	154730000
P05745_RL36A_YEAST 60S ribosomal protein L36-A OS=Saccharomyces cerevisiae (strain ATCC 204508 / S288c) OX=559292 GN=RPL36A PE=1 SV=3	102080000	120040000	74137000	43786000	101750000	43354000	72467000	29624000	27572000	150400000	42344000	112270000	15993000	28743000	117050000	44848000	39533000	36240000	182100000	172030000	60337000	0	4086100	0	19541000	68959000	12598000	0	36544000	41791000	0	0	57050000	52056000	2702200	0	32215000	0	0	42481000	14905000	10824000	0	0	567960	17816000	0	0	0
P05747_RL29_YEAST 60S ribosomal protein L29 OS=Saccharomyces cerevisiae (strain ATCC 204508 / S288c) OX=559292 GN=RPL29 PE=1 SV=3	210620000	161750000	116660000	102010000	349280000	161190000	23519000	23830000	149380000	236400000	184800000	64202000	231580000	236500000	143800000	118850000	191900000	423720000	344160000	132350000	17413000	5119100	572670	7389400	15894000	33317000	0	50421000	10735000	3504700	0	0	20078000	47675000	2726500	0	22248000	0	93304000	76816000	38843000	38414000	7674100	127800	88888000	24354000	16276000	2469900	25257000
P05748_RL15A_YEAST 60S ribosomal protein L15-A OS=Saccharomyces cerevisiae (strain ATCC 204508 / S288c) OX=559292 GN=RPL15A PE=1 SV=3	4194900000	4181600000	3234700000	2886100000	4256200000	4296800000	2288700000	1747400000	3778400000	5085900000	4273400000	3864400000	4079200000	5413400000	3800300000	4064700000	3887500000	4851100000	4232200000	4996800000	1703900000	2933800000	154890000	3196800	3115900000	2124100000	753100000	11624000	2462800000	826970000	7003800	3552500	3439000000	1540900000	255100000	12878000	2356400000	370650000	4550700000	5182200000	767490000	536720000	20448000	4273200	1477000000	648220000	60794000	9907900	1438700000
P05749_RL22A_YEAST 60S ribosomal protein L22-A OS=Saccharomyces cerevisiae (strain ATCC 204508 / S288c) OX=559292 GN=RPL22A PE=1 SV=3	1041400000	1175100000	781560000	668410000	1318800000	1214400000	611970000	455910000	993080000	1417700000	1267900000	1175400000	1367100000	1889100000	1217400000	963580000	1280500000	1459400000	1328500000	1128500000	476020000	1090200000	260940000	27733000	1187300000	1079200000	566750000	173020000	1058400000	549950000	144600000	59497000	1039500000	871480000	247860000	76324000	573390000	402300000	1705600000	1767200000	285040000	366070000	117610000	31410000	459060000	459550000	210280000	38698000	243120000
P05750_RS3_YEAST 40S ribosomal protein S3 OS=Saccharomyces cerevisiae (strain ATCC 204508 / S288c) OX=559292 GN=RPS3 PE=1 SV=5	7155000000	6508500000	4821900000	4179300000	7241300000	5984800000	3143300000	2660700000	5838500000	7611100000	6938800000	6702500000	6144900000	6623200000	6085000000	5561700000	5778400000	7375300000	7195700000	7006000000	3192100000	4362100000	297440000	9059100	5227200000	4850900000	1711500000	61077000	5775700000	2374600000	30228000	27406000	5595500000	4413200000	381100000	38258000	4054900000	814640000	7273400000	8729400000	1926500000	1343500000	47414000	29423000	1886300000	1800300000	156980000	33644000	1634300000
P05755_RS9B_YEAST 40S ribosomal protein S9-B OS=Saccharomyces cerevisiae (strain ATCC 204508 / S288c) OX=559292 GN=RPS9B PE=1 SV=4	5266200000	5382500000	3795200000	3025300000	6081000000	5919800000	2703900000	1959800000	4229800000	7002100000	6110700000	5023500000	4973900000	6283900000	5156900000	3842400000	5091800000	6440100000	5465600000	5464400000	2237300000	3529100000	178340000	1294800	4553000000	3918000000	1244300000	8625400	4529800000	1451500000	7771200	12107000	4659300000	3545100000	200590000	13867000	4043100000	518270000	5632900000	8081500000	1184600000	1221100000	20868000	725630	1649000000	1472200000	105900000	3329200	1487800000
P05756_RS13_YEAST 40S ribosomal protein S13 OS=Saccharomyces cerevisiae (strain ATCC 204508 / S288c) OX=559292 GN=RPS13 PE=1 SV=3	2579700000	2903200000	2043900000	1854200000	3468800000	3159200000	1284100000	747110000	2340100000	3434500000	2835600000	2459300000	3292700000	3498500000	2378700000	2251000000	3114600000	3212600000	2674300000	2694900000	1156700000	1964100000	75995000	3722800	2598900000	1560700000	514600000	8537500	2426000000	1007300000	4621000	8268500	2489800000	1764400000	99852000	14929000	1822600000	300830000	3175800000	3581900000	743790000	507150000	16337000	5387400	1078000000	690010000	75927000	10831000	762100000
P05759_RS31_YEAST Ubiquitin-40S ribosomal protein S31 OS=Saccharomyces cerevisiae (strain ATCC 204508 / S288c) OX=559292 GN=RPS31 PE=1 SV=3	4464800000	4205200000	3309200000	4137100000	4802100000	4221100000	2597900000	2106400000	3733500000	4793000000	5023900000	5536300000	4821100000	5993900000	5174500000	5461700000	3922900000	5097400000	5097800000	6034800000	2647600000	6724300000	7694600000	5870600000	6053200000	8518800000	5832900000	9947700000	4451600000	5718600000	8408300000	10161000000	5332900000	5766900000	5347700000	7484200000	4223200000	6716800000	10311000000	10353000000	2758200000	4646900000	7134000000	5205200000	3153300000	5816600000	6931600000	7236400000	3384700000
P06100_NOT2_YEAST General negative regulator of transcription subunit 2 OS=Saccharomyces cerevisiae (strain ATCC 204508 / S288c) OX=559292 GN=CDC36 PE=1 SV=1	34435000	25711000	22951000	14928000	40703000	12778000	11665000	10561000	26866000	13585000	11780000	30612000	11559000	13536000	10935000	26912000	15926000	14503000	15392000	8360400	12651000	3149100	0	0	12083000	2024400	0	0	8377800	3397400	0	0	3574200	11639000	941880	0	7165200	0	0	5742300	2752300	2623800	0	0	2345700	0	0	0	7800200
P06101_CDC37_YEAST Hsp90 co-chaperone Cdc37 OS=Saccharomyces cerevisiae (strain ATCC 204508 / S288c) OX=559292 GN=CDC37 PE=1 SV=2	156490000	164690000	120720000	144470000	167610000	169750000	102170000	85049000	121900000	165370000	217260000	205330000	153420000	206320000	184070000	228050000	138510000	203980000	179190000	251610000	79095000	222170000	177070000	86542000	150080000	268790000	214570000	379790000	144810000	167530000	227240000	151590000	149380000	199320000	114720000	116720000	97532000	244210000	297670000	303370000	64168000	140780000	186610000	74596000	82768000	154230000	218060000	153900000	72954000
P06102_NOT3_YEAST General negative regulator of transcription subunit 3 OS=Saccharomyces cerevisiae (strain ATCC 204508 / S288c) OX=559292 GN=NOT3 PE=1 SV=2	6697400	3436600	2694200	4112400	10436000	4164700	2930800	1028800	5848700	4467900	1273600	3238400	3075900	7502700	0	4599100	6860400	3940300	6650800	3947000	22523000	13448000	3054300	1297400	33135000	2675400	6171200	0	57068000	27024000	2194900	2723800	32504000	14274000	4056600	3447200	36644000	5155900	54103000	93887000	60806000	88620000	81105000	64897000	89554000	61568000	106710000	68645000	69328000
P06103_EIF3B_YEAST Eukaryotic translation initiation factor 3 subunit B OS=Saccharomyces cerevisiae (strain ATCC 204508 / S288c) OX=559292 GN=PRT1 PE=1 SV=1	595330000	486050000	303570000	220840000	607530000	488500000	182490000	126750000	493120000	539960000	453180000	344770000	674980000	628560000	319620000	280810000	568730000	546860000	421730000	324830000	185960000	164960000	2593100	0	401810000	159570000	41443000	1212500	431350000	74982000	1138800	2104700	371350000	160240000	5807000	273610	276790000	17529000	296790000	448680000	78965000	15076000	1538200	1607900	113710000	27878000	3429500	2052900	94620000
P06104_UBC2_YEAST Ubiquitin-conjugating enzyme E2 2 OS=Saccharomyces cerevisiae (strain ATCC 204508 / S288c) OX=559292 GN=RAD6 PE=1 SV=1	33143000	20655000	29471000	27061000	24372000	21559000	14782000	16741000	29527000	32004000	31079000	41872000	19410000	25024000	29660000	33702000	17605000	34051000	28980000	46233000	5517100	24998000	10312000	6243100	9411900	24244000	19604000	20850000	10197000	11814000	13728000	13267000	4922100	17236000	11451000	14991000	7850500	23755000	20846000	21490000	6839800	12696000	17408000	8190400	5058500	19135000	24788000	22764000	5753900
P06105_SC160_YEAST Protein SCP160 OS=Saccharomyces cerevisiae (strain ATCC 204508 / S288c) OX=559292 GN=SCP160 PE=1 SV=3	1121000000	2298000000	883530000	1259300000	1202600000	1394000000	568840000	381640000	949620000	1730800000	1414100000	1154700000	1247600000	1831500000	1144800000	957280000	1092700000	3002800000	1361000000	1172200000	624220000	1042300000	76836000	3777900	1604700000	1043500000	326970000	24851000	2374400000	362110000	11556000	9409300	1409400000	905810000	73615000	5997500	1330100000	162090000	1666200000	2383000000	411250000	191820000	23338000	13715000	492730000	222140000	84473000	15958000	415380000
P06106_CYSD_YEAST Homocysteine/cysteine synthase OS=Saccharomyces cerevisiae (strain ATCC 204508 / S288c) OX=559292 GN=MET17 PE=1 SV=3	397760000	335710000	324030000	365410000	400760000	433070000	228200000	206730000	280260000	490690000	434790000	614860000	400940000	554810000	490750000	519020000	378860000	464460000	444280000	558640000	134270000	383080000	501360000	330580000	327470000	463480000	455460000	901850000	270570000	326810000	595500000	87138000	283940000	346330000	314810000	531680000	276500000	546410000	735480000	640700000	191280000	368350000	309120000	38946000	211650000	434270000	557990000	135600000	351150000
P06115_CATT_YEAST Catalase T OS=Saccharomyces cerevisiae (strain ATCC 204508 / S288c) OX=559292 GN=CTT1 PE=1 SV=3	5813500	3153300	1521300	0	9782300	8623700	1516500	1271000	6619200	7584900	6444800	2047800	2602300	12703000	2788300	0	9441100	7953900	6676000	2903000	74514000	369060000	154160000	11028000	260010000	429710000	204940000	0	291850000	142780000	0	0	232960000	300470000	181390000	14149000	172920000	296210000	421010000	511380000	97425000	492550000	357650000	48284000	162480000	280740000	467530000	171230000	153530000
P06168_ILV5_YEAST Ketol-acid reductoisomerase, mitochondrial OS=Saccharomyces cerevisiae (strain ATCC 204508 / S288c) OX=559292 GN=ILV5 PE=1 SV=1	3910700000	2899800000	1673700000	1382700000	4095800000	2790100000	1166200000	840900000	3061300000	3509600000	2601700000	2289400000	4556500000	3855900000	2115600000	1855100000	3569000000	3590700000	2631000000	2000100000	936400000	1014100000	191810000	77003000	2174500000	1044400000	412190000	260610000	2203000000	423240000	120010000	70461000	1788100000	766610000	135280000	133840000	1944700000	260330000	1950600000	3106700000	932750000	295930000	85708000	28294000	1097700000	447170000	144830000	54175000	1142100000
P06169_PDC1_YEAST Pyruvate decarboxylase isozyme 1 OS=Saccharomyces cerevisiae (strain ATCC 204508 / S288c) OX=559292 GN=PDC1 PE=1 SV=7	43402000000	35553000000	25694000000	21401000000	44795000000	36274000000	17330000000	13176000000	37124000000	38997000000	32523000000	30186000000	43649000000	42116000000	29581000000	28561000000	41270000000	40795000000	32378000000	30696000000	18898000000	20443000000	4815800000	1920100000	37560000000	18278000000	7031700000	5284100000	34389000000	8891200000	3995400000	2594900000	32660000000	18268000000	3650100000	3274300000	32338000000	6140300000	30063000000	47170000000	17136000000	10346000000	7368400000	3877400000	21408000000	12923000000	10300000000	6587100000	18683000000
P06174_HEM4_YEAST Uroporphyrinogen-III synthase OS=Saccharomyces cerevisiae (strain ATCC 204508 / S288c) OX=559292 GN=HEM4 PE=1 SV=2	4260200	3323100	0	1889400	3851100	0	1758500	0	2528500	1244600	1051700	2113000	0	0	2843400	3362300	1155400	3274400	2871200	2662800	1900700	0	0	0	0	0	0	0	1041500	0	0	0	0	1725800	0	0	1130600	0	0	0	0	0	0	0	0	0	0	0	0
P06208_LEU1_YEAST 2-isopropylmalate synthase OS=Saccharomyces cerevisiae (strain ATCC 204508 / S288c) OX=559292 GN=LEU4 PE=1 SV=1	242620000	241280000	175340000	154810000	257440000	217280000	126990000	94476000	153210000	338780000	182280000	179390000	271630000	208140000	208480000	196620000	251930000	264390000	173350000	213140000	158030000	271480000	79645000	35774000	253490000	245150000	135990000	97790000	312500000	102730000	61696000	59168000	266600000	209580000	69022000	55556000	254210000	92106000	471760000	565380000	188760000	214750000	65522000	27116000	148490000	265410000	72169000	45958000	219860000
P06244_KAPA_YEAST cAMP-dependent protein kinase type 1 OS=Saccharomyces cerevisiae (strain ATCC 204508 / S288c) OX=559292 GN=TPK1 PE=1 SV=3	27898000	22317000	2919700	16531000	35710000	11304000	15785000	13165000	11668000	2423200	4581100	0	2207600	0	4607400	9081300	5143000	34972000	36456000	30453000	4685600	4547300	343060	0	8577100	44428000	31040000	48045000	15991000	22090000	13137000	19693000	8328200	29360000	1263900	18119000	15321000	38933000	37685000	28548000	26035000	32990000	22607000	12721000	15001000	31267000	4045900	21054000	17782000
P06245_KAPB_YEAST cAMP-dependent protein kinase type 2 OS=Saccharomyces cerevisiae (strain ATCC 204508 / S288c) OX=559292 GN=TPK2 PE=1 SV=2	2364000	3017500	0	0	11910000	2130000	0	0	4443700	6985600	4448700	0	8362400	2101400	1448700	0	5547800	7395500	4000900	4227300	5479800	11146000	0	0	15689000	8110600	0	0	15079000	2588900	0	0	18478000	5885900	0	0	12030000	1390800	3575300	1632300	8438400	5769600	1962100	0	11506000	5175600	0	0	11422000
P06634_DED1_YEAST ATP-dependent RNA helicase DED1 OS=Saccharomyces cerevisiae (strain ATCC 204508 / S288c) OX=559292 GN=DED1 PE=1 SV=2	1185400000	1096400000	631330000	567860000	1343900000	968460000	450440000	334680000	1045500000	1283100000	1103400000	920230000	1339900000	1270600000	898470000	749470000	1104200000	1285900000	1129700000	963320000	293850000	234280000	49173000	36565000	537970000	266370000	109810000	82227000	597420000	97038000	63812000	41158000	490120000	217620000	35383000	34708000	429690000	61633000	320940000	421850000	111200000	82834000	113220000	121140000	114430000	103970000	130230000	120980000	113270000
P06738_PHSG_YEAST Glycogen phosphorylase OS=Saccharomyces cerevisiae (strain ATCC 204508 / S288c) OX=559292 GN=GPH1 PE=1 SV=4	70538000	41343000	20031000	19516000	70754000	39395000	12738000	10165000	56846000	42925000	32436000	21561000	67291000	35346000	26981000	25178000	52658000	53641000	31031000	26113000	635480000	750940000	22400000	311280	1430700000	554980000	154260000	9986200	1382500000	219130000	4976500	4809300	1316400000	517760000	27794000	2856200	1162600000	85228000	1369700000	1826000000	433450000	111920000	6087500	0	639020000	167470000	16103000	6421100	494660000
P06780_RHO1_YEAST GTP-binding protein RHO1 OS=Saccharomyces cerevisiae (strain ATCC 204508 / S288c) OX=559292 GN=RHO1 PE=1 SV=3	38792000	27934000	10886000	11726000	39138000	32945000	4876200	2136300	39911000	44045000	25317000	27806000	31209000	35955000	23227000	26059000	32144000	46772000	29304000	24539000	1125100	24140000	3136800	2323900	16129000	32376000	10307000	3814700	19947000	8611100	2767800	2851200	32994000	20233000	0	3027100	51893000	8498200	89459000	84856000	7403800	974920	0	5161200	17542000	9914100	0	0	9439200
P06782_SNF1_YEAST Carbon catabolite-derepressing protein kinase OS=Saccharomyces cerevisiae (strain ATCC 204508 / S288c) OX=559292 GN=SNF1 PE=1 SV=1	25719000	22458000	15607000	9114600	22938000	14705000	9491000	5901600	14329000	27281000	23066000	20359000	16539000	21483000	9549500	8293800	8692100	36314000	20329000	18430000	11771000	18611000	14152000	5943700	20094000	29380000	13521000	17664000	21767000	11096000	18623000	4907500	19808000	22112000	10018000	5778800	17799000	28194000	59326000	64094000	8570100	7474500	3001400	0	4072100	7491200	27122000	1369500	24515000
P06785_TYSY_YEAST Thymidylate synthase OS=Saccharomyces cerevisiae (strain ATCC 204508 / S288c) OX=559292 GN=CDC21 PE=1 SV=1	29113000	13146000	10609000	10497000	16506000	25080000	10456000	7619000	15799000	22549000	19442000	22836000	31084000	43581000	39118000	14077000	14176000	19954000	13915000	17979000	2819300	16937000	15260000	6966800	12747000	24591000	15962000	36497000	5741100	8997800	17793000	3015500	13298000	7109000	3802900	8134800	14168000	12626000	37656000	25540000	2218000	9131200	9394400	1616500	0	12659000	10135000	9820900	0
P06787_CALM_YEAST Calmodulin OS=Saccharomyces cerevisiae (strain ATCC 204508 / S288c) OX=559292 GN=CMD1 PE=1 SV=1	29108000	29308000	15161000	24973000	20044000	15911000	7565200	7899400	19982000	20416000	22308000	25126000	19686000	38684000	4200900	14991000	8760100	24296000	19315000	23763000	13258000	50146000	61506000	45329000	9522300	58009000	88736000	244360000	9634200	16318000	136020000	111840000	6269200	4406800	21133000	45889000	7143500	124340000	149590000	137930000	5528100	12384000	39342000	31749000	6461500	22596000	38357000	43995000	1695700
P07149_FAS1_YEAST Fatty acid synthase subunit beta OS=Saccharomyces cerevisiae (strain ATCC 204508 / S288c) OX=559292 GN=FAS1 PE=1 SV=2	5385900000	4909600000	2345900000	1330300000	5953900000	4761300000	1393800000	720910000	4277700000	5928000000	3442600000	2301600000	5916500000	6323400000	2701300000	1836300000	4519800000	6253000000	3448900000	1983900000	2875900000	4458200000	135570000	1579000	6281400000	3843800000	551790000	11409000	6023300000	828670000	4610400	4833500	5827800000	4585800000	145150000	17504000	5777300000	328760000	9255100000	11857000000	1586700000	297590000	15240000	3942400	1575300000	821900000	75440000	3432900	1847500000
P07170_KAD2_YEAST Adenylate kinase OS=Saccharomyces cerevisiae (strain ATCC 204508 / S288c) OX=559292 GN=ADK1 PE=1 SV=2	4264300000	4493300000	4054800000	4204700000	4962700000	5030800000	2672100000	2602900000	3639200000	5480400000	5452600000	5701800000	4959300000	6107500000	4953200000	5564900000	4497800000	5507200000	5089500000	6331900000	1001200000	2617200000	2698100000	1742200000	2413500000	3261500000	2227000000	4183100000	2008000000	1865100000	2965400000	3428500000	1903500000	2203600000	1671800000	2626400000	2105900000	2550700000	3985300000	3879200000	1264900000	2406100000	2600300000	2457200000	1544600000	2398000000	2657300000	2709500000	1612200000
P07172_HIS8_YEAST Histidinol-phosphate aminotransferase OS=Saccharomyces cerevisiae (strain ATCC 204508 / S288c) OX=559292 GN=HIS5 PE=3 SV=2	111860000	79459000	53905000	31583000	93762000	77298000	23650000	19738000	99118000	111140000	72535000	54776000	133810000	133220000	49261000	51788000	140790000	98260000	76822000	52477000	26597000	18531000	0	0	81554000	14272000	1139900	1019500	55090000	943830	0	0	71525000	11117000	0	0	69585000	1730300	17084000	54038000	26624000	0	0	0	43664000	5749400	0	0	27702000
P07213_TOM70_YEAST Mitochondrial import receptor subunit TOM70 OS=Saccharomyces cerevisiae (strain ATCC 204508 / S288c) OX=559292 GN=TOM70 PE=1 SV=2	89090000	74424000	45977000	40030000	77902000	86260000	29094000	18192000	91073000	79111000	78207000	64794000	97719000	76998000	57172000	39777000	86657000	89446000	67631000	63999000	33617000	42815000	9509500	5685800	66579000	44908000	20037000	22260000	55016000	13852000	9551400	8003600	58919000	32699000	0	7812100	44553000	17044000	34293000	75396000	9065500	0	3143300	2618200	10142000	5493600	5232200	0	4211600
P07244_PUR2_YEAST Bifunctional purine biosynthetic protein ADE5,7 OS=Saccharomyces cerevisiae (strain ATCC 204508 / S288c) OX=559292 GN=ADE5,7 PE=1 SV=1	1927100000	1552100000	806990000	595970000	2126600000	1515000000	554210000	320700000	1551100000	2121000000	1400200000	939690000	2058100000	2028900000	1043200000	697730000	1876700000	1993100000	1329800000	853400000	430810000	529110000	27693000	7776600	917420000	596400000	120370000	15627000	905950000	150430000	14242000	2743500	823480000	481070000	33280000	2823400	883350000	98086000	1108900000	1659400000	362740000	142560000	5705900	6881600	491190000	246290000	47428000	14425000	338880000
P07245_C1TC_YEAST C-1-tetrahydrofolate synthase, cytoplasmic OS=Saccharomyces cerevisiae (strain ATCC 204508 / S288c) OX=559292 GN=ADE3 PE=1 SV=1	1590500000	1290500000	795730000	687210000	1758700000	1331200000	584290000	438800000	1303800000	1668800000	1361000000	1250900000	1854600000	1942000000	1092400000	944880000	1386000000	1825800000	1244700000	1087400000	554230000	1143400000	82964000	1937200	1351300000	1234500000	264000000	8829800	1226900000	435160000	8084100	5867300	1072500000	993790000	77411000	4615800	1142400000	153860000	2082600000	2696300000	550530000	285630000	215350000	132480000	596500000	520280000	319660000	0	624850000
P07246_ADH3_YEAST Alcohol dehydrogenase 3, mitochondrial OS=Saccharomyces cerevisiae (strain ATCC 204508 / S288c) OX=559292 GN=ADH3 PE=1 SV=2	1999700000	2021500000	1708200000	1887100000	2414400000	2767200000	1076800000	991550000	1470500000	3583300000	2283600000	2682400000	2483900000	3955300000	2420900000	2852300000	2648100000	3830100000	2488800000	3057300000	1016400000	2807900000	1630000000	1250200000	2783600000	3368500000	2356800000	2334600000	2167600000	1671400000	2556100000	3060700000	2249300000	2100600000	1864600000	2847700000	2096500000	1788600000	4236100000	4092200000	871120000	1956900000	2552100000	1706000000	1324400000	1424400000	1950700000	1911600000	532010000
P07251_ATPA_YEAST ATP synthase subunit alpha, mitochondrial OS=Saccharomyces cerevisiae (strain ATCC 204508 / S288c) OX=559292 GN=ATP1 PE=1 SV=5	678980000	454320000	327820000	209530000	758980000	527330000	198760000	145460000	480610000	688160000	611480000	441490000	720940000	769210000	474760000	294470000	698950000	573380000	580290000	357040000	307760000	668550000	377690000	36680000	649800000	850270000	566610000	148070000	615140000	432380000	103440000	41622000	612740000	547780000	273000000	70792000	671800000	372040000	1078200000	1214800000	572660000	1069700000	708100000	121290000	764860000	1107000000	1071800000	290440000	650830000
P07256_QCR1_YEAST Cytochrome b-c1 complex subunit 1, mitochondrial OS=Saccharomyces cerevisiae (strain ATCC 204508 / S288c) OX=559292 GN=COR1 PE=1 SV=1	121590000	72200000	33862000	26950000	129290000	69480000	22953000	10904000	107350000	98588000	64968000	44768000	115240000	96494000	33417000	39405000	120800000	96241000	58696000	41718000	58341000	39771000	1632600	0	132640000	42312000	9318900	1589100	129550000	10906000	4046300	0	104230000	40432000	0	0	129020000	1533700	82844000	125520000	48325000	5437700	3286200	968720	67209000	6028600	4815800	3903300	44433000
P07257_QCR2_YEAST Cytochrome b-c1 complex subunit 2, mitochondrial OS=Saccharomyces cerevisiae (strain ATCC 204508 / S288c) OX=559292 GN=QCR2 PE=1 SV=1	176500000	142020000	66264000	55626000	204340000	155160000	45357000	34709000	168840000	129670000	113650000	76106000	217500000	196010000	90372000	80919000	140770000	147940000	118970000	86511000	119810000	148680000	16129000	0	289890000	118670000	33065000	37224000	218760000	39738000	5975400	10622000	237410000	79887000	9661900	8462300	213620000	15659000	164560000	261020000	169970000	37814000	10580000	5198400	221290000	55393000	24171000	7957700	209820000
P07258_CARA_YEAST Carbamoyl-phosphate synthase arginine-specific small chain OS=Saccharomyces cerevisiae (strain ATCC 204508 / S288c) OX=559292 GN=CPA1 PE=1 SV=1	12124000	9469600	1985700	1521900	15913000	12278000	4398000	2824800	9111000	14119000	11792000	6857800	19495000	16005000	9068900	5260500	17307000	19757000	7209000	2798800	616180	896280	0	0	0	1167600	0	0	0	0	0	0	0	0	0	0	0	0	0	0	0	2721700	0	0	0	0	1572900	0	3566600
P07259_PYR1_YEAST Protein URA2 OS=Saccharomyces cerevisiae (strain ATCC 204508 / S288c) OX=559292 GN=URA2 PE=1 SV=5	2537400000	2035600000	1048600000	595830000	2847300000	2291600000	688310000	358130000	1978000000	2483600000	1637500000	1112700000	2822500000	2801400000	1296400000	862530000	2456000000	2827800000	1717200000	986820000	1162800000	1240800000	86261000	6835800	2871500000	1154500000	329710000	39439000	2579000000	382330000	24854000	44957000	2358400000	1116800000	78044000	28343000	2078200000	194000000	2150300000	3041000000	715620000	225950000	29630000	684640	902260000	402230000	73535000	3391500	774550000
P07260_IF4E_YEAST Eukaryotic translation initiation factor 4E OS=Saccharomyces cerevisiae (strain ATCC 204508 / S288c) OX=559292 GN=CDC33 PE=1 SV=1	576690000	576300000	379830000	334650000	656430000	664650000	253970000	162590000	493910000	744730000	520550000	500980000	611540000	800630000	518700000	381440000	595020000	732570000	550320000	449540000	211490000	391880000	136700000	48465000	460270000	508090000	286980000	148350000	442890000	219060000	107590000	18279000	343530000	339910000	100950000	89350000	405010000	235870000	700930000	781390000	151970000	187000000	98928000	39264000	211670000	243840000	174850000	61808000	201500000
P07262_DHE4_YEAST NADP-specific glutamate dehydrogenase 1 OS=Saccharomyces cerevisiae (strain ATCC 204508 / S288c) OX=559292 GN=GDH1 PE=1 SV=2	1088400000	1134600000	1041500000	1151700000	1288900000	1309700000	695550000	696690000	1022200000	1448000000	1453000000	1649800000	1144300000	1509800000	1353900000	1809400000	1070400000	1473300000	1564100000	1976000000	292030000	727470000	953780000	792610000	654060000	934020000	924200000	1809600000	656880000	675800000	1276400000	1343100000	574160000	640370000	512560000	915390000	507010000	923630000	1142900000	1300800000	240700000	719960000	747690000	646530000	279620000	679680000	906350000	941840000	295050000
P07263_SYH_YEAST Histidine--tRNA ligase, mitochondrial OS=Saccharomyces cerevisiae (strain ATCC 204508 / S288c) OX=559292 GN=HTS1 PE=1 SV=2	556690000	428730000	282020000	259820000	568620000	462960000	166080000	124630000	436440000	566590000	521060000	466020000	628770000	670760000	394290000	333190000	444030000	610560000	439220000	384230000	197190000	403470000	17337000	498530	387680000	430060000	83743000	713600	409750000	127630000	2707500	1466900	336260000	412100000	15734000	1081000	369460000	42991000	680030000	846410000	146510000	95900000	960110	702660	173560000	133930000	6045900	4006500	147790000
P07264_LEUC_YEAST 3-isopropylmalate dehydratase OS=Saccharomyces cerevisiae (strain ATCC 204508 / S288c) OX=559292 GN=LEU1 PE=1 SV=3	76493000	61834000	38316000	26022000	69906000	39975000	13214000	15022000	58117000	83171000	75447000	43771000	78993000	87713000	37005000	37233000	69059000	71264000	61345000	54199000	71596000	243300000	3586200	7240200	146240000	319040000	204700000	775570000	139400000	115420000	450300000	179500000	162160000	132820000	91441000	129630000	137600000	367530000	481090000	274710000	150920000	258880000	240920000	166560000	129660000	302090000	451050000	354530000	212290000
P07267_CARP_YEAST Saccharopepsin OS=Saccharomyces cerevisiae (strain ATCC 204508 / S288c) OX=559292 GN=PEP4 PE=1 SV=1	187990000	122900000	107130000	124450000	175380000	137260000	75115000	61836000	140710000	124120000	185500000	172750000	203270000	214340000	144210000	129210000	137570000	141950000	160260000	153620000	114100000	402980000	416090000	209180000	240720000	511080000	469550000	982670000	238760000	249200000	453980000	175870000	191730000	285370000	220540000	276390000	184300000	571390000	617010000	569640000	280760000	642730000	650690000	219480000	257300000	658510000	812950000	503170000	150010000
P07273_TFS2_YEAST Transcription elongation factor S-II OS=Saccharomyces cerevisiae (strain ATCC 204508 / S288c) OX=559292 GN=DST1 PE=1 SV=4	46799000	36779000	27179000	23331000	34491000	48081000	11999000	13211000	30362000	61264000	80687000	31323000	48312000	52489000	38509000	26094000	45319000	40606000	44250000	43986000	18415000	12872000	0	1278700	29530000	9499900	583270	0	25809000	38037000	0	0	30171000	11345000	24336000	0	20822000	0	16835000	21811000	8817000	4033700	1585400	0	5039100	15180000	6777600	0	6923100
P07274_PROF_YEAST Profilin OS=Saccharomyces cerevisiae (strain ATCC 204508 / S288c) OX=559292 GN=PFY1 PE=1 SV=2	1047900000	1241800000	861090000	978710000	1059000000	1259000000	601040000	654070000	974930000	1316500000	1481500000	1669900000	1061900000	1171700000	1371600000	1489100000	906390000	1408400000	1311800000	1952100000	440770000	1337800000	1360100000	823770000	967640000	1400000000	1193100000	1672400000	1096400000	942650000	1512000000	1299800000	1095100000	1311200000	970070000	1382200000	943070000	1033800000	1540600000	1705500000	388120000	1195700000	1042600000	562540000	649780000	1222000000	1436600000	1081800000	560160000
P07275_PUT2_YEAST Delta-1-pyrroline-5-carboxylate dehydrogenase, mitochondrial OS=Saccharomyces cerevisiae (strain ATCC 204508 / S288c) OX=559292 GN=PUT2 PE=1 SV=2	148520000	138580000	129660000	117580000	156340000	135240000	72266000	57176000	127830000	197790000	190660000	165080000	145160000	212780000	144760000	133640000	122090000	183850000	196100000	159770000	64519000	152650000	228760000	138950000	128470000	176070000	181520000	369700000	136920000	135930000	150750000	7717600	97197000	157550000	111530000	214650000	132380000	154650000	296770000	298320000	56627000	130330000	39612000	10939000	63856000	148040000	168510000	1705200	50876000
P07277_KIME_YEAST Mevalonate kinase OS=Saccharomyces cerevisiae (strain ATCC 204508 / S288c) OX=559292 GN=ERG12 PE=1 SV=1	59493000	57485000	58628000	71582000	72552000	65454000	31849000	40189000	38520000	48457000	75985000	103150000	67052000	114450000	82096000	102080000	84761000	76618000	99463000	112260000	26790000	127640000	107210000	70772000	75324000	142230000	123380000	223990000	46851000	71772000	155800000	116040000	72020000	58427000	64122000	88919000	33330000	147150000	135110000	102600000	13810000	78578000	79659000	70668000	23037000	72186000	114140000	89473000	26668000
P07278_KAPR_YEAST cAMP-dependent protein kinase regulatory subunit OS=Saccharomyces cerevisiae (strain ATCC 204508 / S288c) OX=559292 GN=BCY1 PE=1 SV=4	130720000	109550000	51958000	41834000	180580000	123180000	45670000	28460000	108880000	139130000	96787000	69113000	184480000	160880000	67077000	67879000	148550000	145740000	109520000	75499000	95878000	133310000	6705600	2366500	262780000	103920000	11796000	2617000	233200000	44721000	2722800	6382600	206350000	95984000	5994000	0	226410000	8538100	125940000	264790000	118260000	44268000	15248000	12960000	95795000	43134000	19982000	8581500	111130000
P07283_PMM_YEAST Phosphomannomutase OS=Saccharomyces cerevisiae (strain ATCC 204508 / S288c) OX=559292 GN=SEC53 PE=1 SV=1	1571300000	1497900000	1076100000	1083200000	2096200000	1547300000	756560000	479710000	1552200000	2141900000	1858500000	1542700000	1942400000	1810300000	1359500000	1267300000	1487900000	1983800000	1708300000	1645500000	209360000	163700000	37393000	24425000	472000000	254550000	110030000	126660000	469750000	99723000	60055000	65348000	377840000	177790000	31244000	39526000	389370000	83884000	388970000	603880000	132150000	123980000	137680000	101350000	128330000	197720000	155010000	132540000	168240000
P07284_SYSC_YEAST Serine--tRNA ligase, cytoplasmic OS=Saccharomyces cerevisiae (strain ATCC 204508 / S288c) OX=559292 GN=SES1 PE=1 SV=2	1717900000	1423600000	794020000	679980000	1982200000	1431200000	558490000	385370000	1455600000	1865600000	1329100000	976520000	1955600000	1929400000	1156900000	840710000	1645300000	1801600000	1302200000	961380000	589660000	652930000	41018000	4248700	1281000000	677850000	184560000	1971300	1434200000	260860000	8522100	6988000	1346800000	707290000	49508000	8013700	1222500000	80465000	1831300000	2977400000	578370000	217410000	38391000	12809000	721930000	317070000	68436000	22715000	670130000
P07285_TRPD_YEAST Anthranilate phosphoribosyltransferase OS=Saccharomyces cerevisiae (strain ATCC 204508 / S288c) OX=559292 GN=TRP4 PE=1 SV=1	8461700	8539500	2097700	2582900	5353100	6295700	0	854590	9335100	4246400	4978300	3894500	8295000	6868600	8493500	1188500	2672400	1828000	1622700	1187900	3575000	1608000	0	0	17354000	3776100	0	0	8288000	744030	0	0	10456000	3092300	0	0	11709000	0	10559000	10881000	1083500	0	0	0	2602100	0	0	0	1229700
P07342_ILVB_YEAST Acetolactate synthase catalytic subunit, mitochondrial OS=Saccharomyces cerevisiae (strain ATCC 204508 / S288c) OX=559292 GN=ILV2 PE=1 SV=1	350600000	329890000	131740000	94122000	425710000	259860000	84197000	57082000	347230000	303270000	220790000	166490000	415650000	325990000	150080000	144350000	369080000	346420000	205690000	212010000	32237000	18705000	0	0	63887000	21253000	2608300	2856800	74030000	5208000	0	1996300	54948000	24779000	0	0	95770000	2209500	63042000	75373000	24757000	1221100	0	0	35371000	2039600	0	1367700	26624000
P07347_ARD1_YEAST N-terminal acetyltransferase A complex catalytic subunit ARD1 OS=Saccharomyces cerevisiae (strain ATCC 204508 / S288c) OX=559292 GN=ARD1 PE=1 SV=2	71408000	70467000	44681000	33483000	83452000	62609000	28874000	23546000	68249000	97400000	48328000	43616000	91706000	76796000	45896000	42247000	73739000	97099000	54785000	58911000	21264000	52020000	1726300	0	51701000	41933000	2342700	1162900	74966000	12457000	0	0	48766000	41870000	0	0	62941000	5932100	84155000	111820000	18886000	15858000	0	0	27580000	11931000	0	0	6829400
P07560_SEC4_YEAST Ras-related protein SEC4 OS=Saccharomyces cerevisiae (strain ATCC 204508 / S288c) OX=559292 GN=SEC4 PE=1 SV=1	85294000	52968000	38182000	35993000	59340000	60527000	19153000	15701000	70165000	77578000	63603000	50519000	131520000	112410000	63884000	51302000	89169000	64621000	61400000	44434000	28399000	78645000	42505000	19687000	115200000	77502000	33487000	47815000	61144000	27709000	36505000	26419000	81688000	44444000	21391000	16679000	71353000	44195000	162400000	139510000	31691000	39850000	34808000	13419000	40123000	33408000	27809000	20180000	44202000
P07702_LYS2_YEAST L-2-aminoadipate reductase OS=Saccharomyces cerevisiae (strain ATCC 204508 / S288c) OX=559292 GN=LYS2 PE=1 SV=2	220290000	176720000	85118000	57361000	236000000	199010000	65955000	36655000	181140000	213250000	145330000	117680000	223060000	249330000	127270000	90902000	175660000	203870000	144880000	112790000	55224000	86734000	0	0	140660000	66627000	10261000	0	129200000	9535200	2016300	0	131060000	83062000	4038200	10609000	106620000	8078300	117760000	187000000	63469000	10326000	2592700	4686600	83662000	26436000	6467100	10096000	70695000
P07703_RPAC1_YEAST DNA-directed RNA polymerases I and III subunit RPAC1 OS=Saccharomyces cerevisiae (strain ATCC 204508 / S288c) OX=559292 GN=RPC40 PE=1 SV=1	192390000	138090000	142880000	100630000	207920000	210590000	101460000	52951000	128390000	251430000	186580000	132600000	208890000	263710000	168490000	121720000	190870000	202000000	161990000	142050000	36138000	97858000	65859000	8811200	79360000	93644000	68531000	27761000	47450000	61773000	5725000	0	70711000	83144000	53527000	19785000	52831000	47157000	88333000	120250000	17721000	15591000	3464200	0	18887000	34631000	5829900	0	20001000
P07806_SYV_YEAST Valine--tRNA ligase, mitochondrial OS=Saccharomyces cerevisiae (strain ATCC 204508 / S288c) OX=559292 GN=VAS1 PE=1 SV=2	2303100000	1961800000	1115900000	829720000	2857100000	2056000000	719010000	465320000	1908700000	2321300000	1707600000	1407600000	2611600000	2616100000	1422400000	1190200000	2137800000	2829100000	2081500000	1432300000	708080000	1570200000	112330000	28420000	1680700000	1519200000	470370000	128210000	1669200000	637120000	35546000	5194500	1479300000	1508700000	61350000	13022000	1535400000	223410000	2813400000	3114100000	576820000	896230000	197030000	2212800	641780000	1125400000	501140000	11075000	540530000
P07807_DYR_YEAST Dihydrofolate reductase OS=Saccharomyces cerevisiae (strain ATCC 204508 / S288c) OX=559292 GN=DFR1 PE=1 SV=2	20994000	15931000	14697000	6769200	61316000	35322000	23675000	9682500	15978000	6898900	40656000	3147400	8474300	9432600	1708600	16377000	7208500	8705100	5515700	17418000	0	0	0	0	1932700	0	0	0	1163200	0	0	0	1639800	24765000	0	0	22432000	0	0	34357000	0	9147700	615560	0	0	3808100	0	0	0
P07991_OAT_YEAST Ornithine aminotransferase OS=Saccharomyces cerevisiae (strain ATCC 204508 / S288c) OX=559292 GN=CAR2 PE=1 SV=2	238170000	187690000	100720000	65706000	217390000	185620000	56220000	33655000	156240000	181580000	121100000	97084000	273640000	274970000	96697000	88160000	218580000	211890000	121710000	107020000	163680000	422230000	214250000	73408000	277700000	453360000	278500000	210240000	335410000	231770000	145080000	112900000	287060000	319090000	188350000	109710000	307050000	146850000	744260000	799350000	302840000	121140000	456450000	3216200	371940000	241010000	541160000	447890000	346850000
P08018_PBS2_YEAST MAP kinase kinase PBS2 OS=Saccharomyces cerevisiae (strain ATCC 204508 / S288c) OX=559292 GN=PBS2 PE=1 SV=4	8130800	9186800	1427900	3183500	11236000	6667200	2306000	1888800	7117000	9266200	7968600	4966700	8095000	7566400	6636500	3728700	4846300	2571800	8406600	9942000	2341800	3389700	0	1522100	5019300	3433500	4228500	5031000	2673100	1171400	1374600	1292700	4100600	2161700	754290	1382800	0	5021300	12291000	3608600	0	1090200	5090200	0	0	0	2022200	1358200	0
P08067_UCRI_YEAST Cytochrome b-c1 complex subunit Rieske, mitochondrial OS=Saccharomyces cerevisiae (strain ATCC 204508 / S288c) OX=559292 GN=RIP1 PE=1 SV=1	14381000	17606000	12694000	12214000	13914000	15219000	7890100	5007400	13653000	16122000	14880000	19164000	13102000	13817000	17573000	16490000	8145400	20049000	12126000	18204000	2130700	28693000	16566000	7975500	14344000	28169000	20884000	33637000	14179000	13374000	25891000	23043000	10924000	29813000	9467900	19400000	18903000	25170000	30680000	44835000	14323000	18348000	13825000	22567000	17992000	7988000	22511000	29589000	13440000
P08417_FUMH_YEAST Fumarate hydratase, mitochondrial OS=Saccharomyces cerevisiae (strain ATCC 204508 / S288c) OX=559292 GN=FUM1 PE=1 SV=2	293450000	268210000	114180000	93598000	285260000	230100000	91765000	45812000	213340000	286220000	200300000	98881000	262070000	305620000	120820000	85454000	213240000	292680000	177730000	103960000	116900000	309080000	13697000	7448600	259140000	360490000	79719000	24426000	289900000	90722000	21428000	7643600	273600000	352480000	45000000	12427000	227860000	72741000	419460000	527970000	221730000	72710000	8999500	4484600	203140000	204240000	45302000	5633800	201000000
P08432_DCOR_YEAST Ornithine decarboxylase OS=Saccharomyces cerevisiae (strain ATCC 204508 / S288c) OX=559292 GN=SPE1 PE=1 SV=1	40120000	22494000	20595000	17492000	40532000	26684000	12962000	12484000	33705000	31841000	31995000	37112000	28777000	43506000	35892000	32160000	24827000	37832000	32388000	32699000	428510	0	0	0	0	0	0	0	0	0	0	850670	0	0	0	0	12352000	0	0	0	0	0	0	0	0	0	0	0	0
P08518_RPB2_YEAST DNA-directed RNA polymerase II subunit RPB2 OS=Saccharomyces cerevisiae (strain ATCC 204508 / S288c) OX=559292 GN=RPB2 PE=1 SV=2	280780000	263380000	153520000	104340000	337400000	269330000	94729000	58819000	212190000	294130000	253180000	218650000	333280000	350060000	204930000	179140000	265620000	274450000	237100000	191590000	63994000	246340000	41665000	1333200	179070000	204260000	121700000	3642200	183870000	106850000	3113200	3366600	158290000	197280000	55756000	11720000	107670000	107960000	240150000	240360000	36637000	45621000	3376700	1676900	52124000	44546000	6189000	0	34239000
P08524_FPPS_YEAST Farnesyl pyrophosphate synthase OS=Saccharomyces cerevisiae (strain ATCC 204508 / S288c) OX=559292 GN=ERG20 PE=1 SV=2	576740000	433890000	246420000	179380000	705960000	484720000	139690000	106630000	523510000	572590000	374870000	281320000	632200000	590240000	337820000	252760000	565700000	600730000	451300000	323640000	247080000	311620000	64683000	24816000	595250000	319850000	107440000	95854000	638450000	100180000	66139000	53658000	536460000	295150000	27088000	30479000	613300000	85926000	502980000	962680000	171610000	90682000	46856000	22281000	235590000	167030000	64226000	25725000	161340000
P08566_ARO1_YEAST Pentafunctional AROM polypeptide OS=Saccharomyces cerevisiae (strain ATCC 204508 / S288c) OX=559292 GN=ARO1 PE=1 SV=1	608560000	441790000	229390000	166600000	864590000	463680000	141850000	95862000	549890000	665470000	389360000	282520000	787430000	651520000	295890000	217080000	551760000	678670000	385060000	272690000	264220000	296010000	71266000	934030	633510000	256050000	64171000	25885000	722760000	80447000	9711400	2612900	505940000	318510000	4946900	21258000	543160000	32456000	519120000	955190000	229350000	160070000	159490000	0	294180000	435090000	134960000	11110000	248940000
P08679_CISY2_YEAST Citrate synthase, peroxisomal OS=Saccharomyces cerevisiae (strain ATCC 204508 / S288c) OX=559292 GN=CIT2 PE=1 SV=1	2340800	0	0	0	1562000	1161600	0	0	1143300	4705000	0	0	2246900	1386400	0	0	3738300	1123800	1062900	0	32408000	31246000	996470	0	74440000	28674000	0	0	67650000	8149200	0	0	64347000	25024000	1096500	0	82530000	0	39401000	100430000	178020000	178210000	187680000	62816000	226620000	155220000	149350000	131360000	136750000
P08964_MYO1_YEAST Myosin-1 OS=Saccharomyces cerevisiae (strain ATCC 204508 / S288c) OX=559292 GN=MYO1 PE=1 SV=3	0	0	0	0	0	0	0	0	0	1018200	0	1933700	0	2762200	1346300	1143400	1325400	731690	0	0	888540	0	0	0	0	938210	527840	0	11578000	0	0	0	0	0	0	0	7749700	0	1188400	13231000	59298000	34982000	22477000	0	0	62509000	0	0	4678300
P09032_EI2BG_YEAST Translation initiation factor eIF-2B subunit gamma OS=Saccharomyces cerevisiae (strain ATCC 204508 / S288c) OX=559292 GN=GCD1 PE=1 SV=3	35977000	22482000	13178000	11772000	59781000	31542000	7616600	4578800	20844000	35558000	19012000	11776000	37319000	29156000	16657000	7898700	28625000	47697000	50860000	16532000	12851000	6888400	0	0	34360000	11534000	0	0	42473000	0	0	0	25388000	13219000	0	0	28217000	0	7822400	18436000	1686400	1259100	0	0	5481800	1971400	0	1877200	5304300
P09064_IF2B_YEAST Eukaryotic translation initiation factor 2 subunit beta OS=Saccharomyces cerevisiae (strain ATCC 204508 / S288c) OX=559292 GN=SUI3 PE=1 SV=2	250560000	247130000	141000000	145680000	209360000	186730000	105820000	82906000	191770000	228100000	222480000	234530000	160290000	218280000	202360000	141440000	100320000	192230000	201960000	236020000	26616000	67566000	3220100	8304200	47365000	56837000	20080000	39541000	62234000	35081000	5912900	0	62781000	44467000	2601300	4559300	53358000	17221000	94172000	73354000	8729900	17122000	12996000	11904000	20802000	39871000	22927000	12829000	11094000
P09201_F16P_YEAST Fructose-1,6-bisphosphatase OS=Saccharomyces cerevisiae (strain ATCC 204508 / S288c) OX=559292 GN=FBP1 PE=1 SV=2	0	0	0	0	1621800	2041600	0	0	698530	0	618920	0	0	0	1589800	26167000	1801400	0	0	731900	80850000	99733000	238750000	159300000	115420000	186020000	225120000	426790000	133950000	155280000	292230000	171080000	134270000	109110000	127760000	270520000	101960000	191160000	289260000	283800000	414640000	941280000	1019700000	707550000	378680000	931830000	1094000000	1052100000	282860000
P09232_PRTB_YEAST Cerevisin OS=Saccharomyces cerevisiae (strain ATCC 204508 / S288c) OX=559292 GN=PRB1 PE=1 SV=1	63360000	66541000	48979000	52266000	81062000	50223000	42442000	21932000	60859000	58988000	97970000	51114000	72838000	83877000	58688000	64495000	35834000	86178000	98150000	74452000	122060000	252460000	324620000	115220000	215960000	312010000	365570000	460090000	250840000	212750000	336730000	65644000	199130000	208660000	134240000	157260000	120310000	379130000	327490000	347230000	190930000	458150000	372720000	108030000	236040000	447060000	542450000	176670000	214890000
P09435_HSP73_YEAST Heat shock protein SSA3 OS=Saccharomyces cerevisiae (strain ATCC 204508 / S288c) OX=559292 GN=SSA3 PE=1 SV=3	10026000	35061000	0	7475600	6236000	7894200	0	0	2001300	17720000	0	12178000	12420000	12792000	6685900	0	7336500	13544000	10253000	0	23249000	0	0	0	0	0	0	0	28486000	1146500	0	0	6681300	2294800	0	0	10511000	0	2647100	0	157900000	211560000	72031000	30085000	182550000	391120000	115850000	57595000	171590000
P09436_SYIC_YEAST Isoleucine--tRNA ligase, cytoplasmic OS=Saccharomyces cerevisiae (strain ATCC 204508 / S288c) OX=559292 GN=ILS1 PE=1 SV=1	2269400000	1896800000	1051100000	928970000	2701200000	1997800000	787380000	573050000	1693000000	2386700000	1822100000	1592000000	2488400000	2603000000	1508500000	1400400000	1968000000	2531600000	1830100000	1394600000	672320000	1845300000	147710000	11780000	1676300000	1795000000	548080000	24421000	1758700000	681500000	19235000	19372000	1548500000	1325000000	117310000	10855000	1589200000	256460000	3240300000	3319300000	527510000	834920000	117450000	17180000	694590000	1269500000	443640000	31883000	667030000
P09440_C1TM_YEAST C-1-tetrahydrofolate synthase, mitochondrial OS=Saccharomyces cerevisiae (strain ATCC 204508 / S288c) OX=559292 GN=MIS1 PE=1 SV=1	288010000	292100000	152680000	129910000	294750000	299240000	99633000	69498000	219670000	299230000	297280000	269640000	306530000	327930000	276420000	207640000	248930000	302830000	286220000	257090000	71421000	126820000	2985600	1370300	222680000	141840000	31446000	0	171850000	51969000	2982000	0	181540000	154410000	4895900	602350	158250000	9215200	253950000	244410000	25046000	15644000	6036000	0	31166000	28748000	6899200	2062800	23289000
P09457_ATPO_YEAST ATP synthase subunit 5, mitochondrial OS=Saccharomyces cerevisiae (strain ATCC 204508 / S288c) OX=559292 GN=ATP5 PE=1 SV=1	40641000	35575000	29412000	27099000	65284000	29001000	17972000	13981000	32263000	36060000	44540000	41045000	56626000	61213000	35322000	30116000	46207000	47459000	43098000	47200000	15993000	34823000	10141000	5399900	33221000	34159000	18387000	23512000	45333000	11925000	7147800	8234900	25164000	24375000	4481800	4753800	46200000	18072000	42188000	36226000	22611000	15899000	18328000	8257900	18011000	20713000	19027000	18675000	15369000
P09624_DLDH_YEAST Dihydrolipoyl dehydrogenase, mitochondrial OS=Saccharomyces cerevisiae (strain ATCC 204508 / S288c) OX=559292 GN=LPD1 PE=1 SV=1	502620000	511240000	436490000	548410000	594270000	588660000	313740000	293290000	390220000	727980000	801110000	735820000	630730000	827120000	656700000	741800000	483590000	670350000	858420000	851340000	278450000	864340000	902580000	737020000	603450000	1040500000	1053500000	1899100000	698130000	604380000	1424200000	1399000000	557690000	638410000	523310000	849390000	509590000	1043600000	1131400000	1114800000	350910000	894670000	1022600000	865020000	381590000	940780000	1224900000	1025800000	367850000
P09733_TBA1_YEAST Tubulin alpha-1 chain OS=Saccharomyces cerevisiae (strain ATCC 204508 / S288c) OX=559292 GN=TUB1 PE=1 SV=2	378870000	244420000	140930000	123150000	338100000	253750000	99756000	53295000	313000000	335070000	212810000	169580000	390790000	364930000	167880000	148840000	280740000	310970000	208370000	161960000	153770000	277210000	78720000	1905800	250580000	262290000	118730000	21090000	310830000	112910000	11259000	854880	265460000	206160000	44003000	0	326790000	95145000	492900000	492480000	64798000	90969000	11127000	0	101030000	126970000	35555000	0	82047000
P09734_TBA3_YEAST Tubulin alpha-3 chain OS=Saccharomyces cerevisiae (strain ATCC 204508 / S288c) OX=559292 GN=TUB3 PE=1 SV=1	100090000	59873000	35041000	34065000	90250000	61494000	22212000	12436000	85461000	71310000	48292000	51612000	87421000	75673000	38038000	48199000	82091000	79497000	53475000	27169000	37324000	40063000	1782400	0	78675000	26776000	5095000	0	58170000	11126000	0	0	70669000	37635000	0	0	36551000	3734100	41126000	73348000	11214000	2996100	0	0	21183000	5448000	0	0	14137000
P09880_TRNL_YEAST tRNA ligase OS=Saccharomyces cerevisiae (strain ATCC 204508 / S288c) OX=559292 GN=TRL1 PE=1 SV=1	9802600	4821900	2928700	1776400	5798400	2197800	0	405290	5855500	6421500	5905100	5792100	12558000	4350000	1993500	0	18144000	10237000	6553800	1882900	3154000	0	2192800	0	2694800	2211300	0	0	3752200	0	0	0	2238700	2961300	0	0	4411700	0	0	5517500	853120	0	0	0	0	0	3838900	0	0
P09938_RIR2_YEAST Ribonucleoside-diphosphate reductase small chain 1 OS=Saccharomyces cerevisiae (strain ATCC 204508 / S288c) OX=559292 GN=RNR2 PE=1 SV=2	454170000	402720000	356240000	402030000	457970000	353300000	266730000	225220000	291910000	468340000	492930000	544660000	365480000	558190000	455950000	559250000	304160000	525200000	530870000	551520000	323600000	1060500000	1270400000	828200000	585430000	1144400000	1452800000	2942300000	752410000	777850000	1710000000	960500000	568800000	727530000	735130000	1164100000	557110000	1426200000	1694500000	1707200000	379570000	1050700000	960050000	332360000	369110000	1101100000	1171600000	771170000	366770000
P09950_HEM1_YEAST 5-aminolevulinate synthase, mitochondrial OS=Saccharomyces cerevisiae (strain ATCC 204508 / S288c) OX=559292 GN=HEM1 PE=1 SV=1	32375000	36416000	16095000	14189000	47581000	38410000	13529000	9125900	28521000	42070000	22240000	21529000	55776000	41663000	18301000	20816000	27816000	49107000	30729000	22335000	11674000	19342000	1875700	1131200	24620000	22804000	5241200	9389800	18740000	8635000	4549300	2735500	18090000	20126000	1486700	0	21791000	6957300	27329000	46382000	935050	773880	0	0	2825300	1852000	1595000	0	1149000
P0C0V8_RS21A_YEAST 40S ribosomal protein S21-A OS=Saccharomyces cerevisiae (strain ATCC 204508 / S288c) OX=559292 GN=RPS21A PE=1 SV=1	212400000	319410000	225420000	204040000	287170000	276740000	153250000	132080000	244580000	247900000	380980000	330470000	233100000	338800000	222380000	324070000	244780000	300420000	360990000	309020000	118000000	227240000	250310000	172560000	210180000	258050000	273260000	403630000	166990000	186780000	266380000	355080000	194480000	194290000	195260000	308770000	134970000	231740000	399530000	398540000	52928000	77648000	158370000	134170000	89877000	102060000	133080000	179150000	43895000
P0C2H6_RL27A_YEAST 60S ribosomal protein L27-A OS=Saccharomyces cerevisiae (strain ATCC 204508 / S288c) OX=559292 GN=RPL27A PE=1 SV=1;P0C2H7_RL27B_YEAST 60S ribosomal protein L27-B OS=Saccharomyces cerevisiae (strain ATCC 204508 / S288c) OX=559292 GN	4297700000	4588900000	3410400000	3297400000	4666100000	4019700000	2446400000	2057500000	3743800000	5750100000	4749800000	4343200000	4292500000	5207000000	4347000000	3883400000	3904500000	5693400000	4918000000	5180800000	1976700000	2670000000	180290000	22551000	3664300000	2902000000	799410000	561860000	3079200000	1210700000	17244000	8685900	3016700000	2395600000	233690000	13875000	2760900000	245260000	4985500000	5255800000	1203500000	1167700000	203590000	65027000	1792000000	1577900000	370190000	119870000	1467300000
P0C2H8_RL31A_YEAST 60S ribosomal protein L31-A OS=Saccharomyces cerevisiae (strain ATCC 204508 / S288c) OX=559292 GN=RPL31A PE=1 SV=1	2373500000	2648600000	1636800000	1456800000	2215900000	2245300000	1047300000	792120000	1753200000	2861700000	2149200000	2092400000	2191300000	2939100000	2104800000	1847400000	2048700000	3069100000	2117900000	2696600000	1038700000	1546600000	125150000	12174000	1819100000	1547600000	593020000	57882000	1960300000	851460000	44852000	25684000	1820500000	1793800000	188990000	15617000	1677000000	345920000	2671800000	3359100000	702470000	411860000	61132000	11610000	789920000	596290000	106380000	35298000	763820000
P0C2H9_RL31B_YEAST 60S ribosomal protein L31-B OS=Saccharomyces cerevisiae (strain ATCC 204508 / S288c) OX=559292 GN=RPL31B PE=1 SV=1	199990000	215390000	122860000	112660000	165650000	222550000	100930000	53797000	165920000	186230000	164430000	178610000	179890000	207190000	149330000	129370000	144500000	192560000	160630000	213410000	85560000	89687000	11377000	0	169420000	140180000	33226000	3320600	129600000	52672000	2067700	0	156400000	161230000	11347000	0	129970000	24030000	186390000	227630000	51834000	25521000	2250300	0	61035000	38395000	3217600	0	75210000
P0C5N3_YG41A_YEAST Uncharacterized protein YGL041W-A, mitochondrial OS=Saccharomyces cerevisiae (strain ATCC 204508 / S288c) OX=559292 GN=YGL041W-A PE=1 SV=2	6449700	5530500	6232900	8192900	9050800	8021200	5089700	4676100	5272400	10307000	9185400	12534000	6542900	9459600	5947600	12788000	6942500	6461700	10040000	10261000	3318900	48217000	14769000	6993500	29123000	47728000	67214000	186350000	24201000	8603700	19794000	13876000	31942000	39875000	6148000	14758000	6536600	94612000	1814100	2257800	0	4979700	9714400	6213700	0	0	9341600	8384300	0
P0CH09_RL40B_YEAST Ubiquitin-60S ribosomal protein L40 OS=Saccharomyces cerevisiae (strain ATCC 204508 / S288c) OX=559292 GN=RPL40B PE=1 SV=1;P0CH08_RL40A_YEAST Ubiquitin-60S ribosomal protein L40 OS=Saccharomyces cerevisiae (strain ATCC 204508 / S28	14262000	21993000	15682000	13964000	36377000	12739000	5114900	2137400	28173000	58432000	59475000	10612000	5974800	20132000	10271000	8931300	717850	35936000	27056000	30878000	2477400	6941600	0	3226100	8677200	2173600	30512000	16390000	21510000	953060	4053800	0	10190000	9188800	0	0	12481000	18427000	10856000	16501000	881370	2254900	0	0	6569400	0	0	0	1568500
P0CS90_HSP77_YEAST Heat shock protein SSC1, mitochondrial OS=Saccharomyces cerevisiae (strain ATCC 204508 / S288c) OX=559292 GN=SSC1 PE=1 SV=1	3887100000	3694200000	2255100000	1768100000	4108100000	3861300000	1564100000	1057700000	3195700000	4298700000	3702900000	3074700000	4106600000	4458100000	3091600000	2388600000	4035000000	4380700000	3460700000	3162500000	2199500000	4439300000	1230400000	535180000	4636500000	5025800000	2043300000	1505200000	4322100000	1974600000	1047900000	846940000	4098500000	4316800000	896480000	762790000	3839300000	1781600000	6286700000	7720800000	1312900000	2284300000	1164900000	675910000	1830600000	2675000000	1785400000	1042900000	1584400000
P0CT04_IPB2_YEAST Protease B inhibitor 2 OS=Saccharomyces cerevisiae (strain ATCC 204508 / S288c) OX=559292 GN=PBI2 PE=1 SV=1	269660000	277420000	181180000	236450000	303910000	287550000	123260000	132840000	208010000	250560000	331950000	392860000	359030000	399530000	392840000	359870000	284790000	301830000	353580000	476370000	607320000	2419200000	1804300000	1868000000	1399900000	2774800000	2361000000	3463900000	1317900000	1434600000	2484400000	2745500000	1432000000	1290000000	1154600000	1841500000	1068400000	2377500000	3620000000	2691400000	1243100000	2732600000	3945400000	2227500000	1772000000	3013800000	4525500000	4257800000	1789500000
P0CX09_YN073_YEAST Mannitol dehydrogenase YNR073C OS=Saccharomyces cerevisiae (strain ATCC 204508 / S288c) OX=559292 GN=YNR073C PE=3 SV=1;P0CX08_DSF1_YEAST Mannitol dehydrogenase DSF1 OS=Saccharomyces cerevisiae (strain ATCC 204508 / S288c) OX=559292	0	0	0	0	0	0	0	0	0	0	0	0	0	0	0	0	0	0	0	0	2582800	15145000	5959200	0	5541400	4720400	0	0	3260800	1528300	0	0	2973900	9430400	2137500	0	2478300	3156500	18786000	22166000	11397000	8093300	0	0	9968600	9252300	0	0	3969900
P0CX11_ERR2_YEAST Enolase-related protein 2 OS=Saccharomyces cerevisiae (strain ATCC 204508 / S288c) OX=559292 GN=ERR2 PE=3 SV=1;P0CX10_ERR1_YEAST Enolase-related protein 1 OS=Saccharomyces cerevisiae (strain ATCC 204508 / S288c) OX=559292 GN=ERR1 PE	0	0	0	0	0	0	0	0	0	0	0	0	0	0	0	0	0	0	0	0	0	0	0	0	0	0	0	0	0	0	0	0	0	0	0	0	0	0	4701800	8571200	16459000	38974000	63290000	3017400	15524000	48609000	49646000	37984000	7500200
P0CX24_RL20B_YEAST 60S ribosomal protein L20-B OS=Saccharomyces cerevisiae (strain ATCC 204508 / S288c) OX=559292 GN=RPL20B PE=1 SV=1;P0CX23_RL20A_YEAST 60S ribosomal protein L20-A OS=Saccharomyces cerevisiae (strain ATCC 204508 / S288c) OX=559292 GN	5154300000	6161600000	4399900000	3851800000	6088900000	6686500000	2768500000	2262100000	4675400000	6801300000	6579100000	6081200000	5653000000	6657900000	5849800000	5119800000	6225800000	6744000000	6883800000	7191100000	2470800000	3533800000	127370000	3147300	4695600000	2840600000	1127400000	7858900	3942700000	1745100000	8096500	8557900	5197800000	3590300000	270460000	35416000	3075800000	414050000	4947400000	6049900000	841780000	1186900000	20010000	30178000	2432900000	1335500000	89759000	15808000	1690300000
P0CX26_RL43B_YEAST 60S ribosomal protein L43-B OS=Saccharomyces cerevisiae (strain ATCC 204508 / S288c) OX=559292 GN=RPL43B PE=1 SV=1;P0CX25_RL43A_YEAST 60S ribosomal protein L43-A OS=Saccharomyces cerevisiae (strain ATCC 204508 / S288c) OX=559292 GN	1061200000	1546000000	913660000	763410000	1533900000	1045800000	645470000	636000000	1368500000	1315900000	1376500000	1221900000	1150700000	1278300000	1300200000	877020000	1331000000	1875800000	1435000000	1466300000	582430000	643550000	39886000	3441100	730910000	615660000	210620000	5379100	1062100000	325760000	0	7256000	789930000	796860000	60326000	2367900	734030000	86078000	873100000	1167300000	367890000	271380000	8438400	3724400	291690000	279910000	20712000	7297000	223730000
P0CX28_RL44B_YEAST 60S ribosomal protein L42-B OS=Saccharomyces cerevisiae (strain ATCC 204508 / S288c) OX=559292 GN=RPL42B PE=1 SV=1;P0CX27_RL44A_YEAST 60S ribosomal protein L42-A OS=Saccharomyces cerevisiae (strain ATCC 204508 / S288c) OX=559292 GN	658430000	958000000	683450000	639360000	872250000	837520000	413810000	350220000	828830000	940050000	800560000	715490000	525550000	713620000	732810000	278190000	481710000	780200000	943510000	1101800000	107380000	43256000	1915900	1382800	210360000	87952000	5778000	2514500	172140000	22122000	2564300	5006100	296310000	142980000	0	1169000	264770000	7206100	317810000	353720000	185200000	53562000	2154000	5261900	170040000	98048000	2590800	3362500	181560000
P0CX30_RS23B_YEAST 40S ribosomal protein S23-B OS=Saccharomyces cerevisiae (strain ATCC 204508 / S288c) OX=559292 GN=RPS23B PE=1 SV=1;P0CX29_RS23A_YEAST 40S ribosomal protein S23-A OS=Saccharomyces cerevisiae (strain ATCC 204508 / S288c) OX=559292 GN	2510400000	2638700000	1756200000	1585400000	2736200000	2383200000	1241500000	786840000	2095000000	2777500000	2666300000	2438700000	2071100000	2636300000	2280900000	2053100000	2234000000	2619400000	2679100000	2370500000	989440000	1561900000	42972000	266800	1712600000	1034900000	293460000	12721000	1562000000	511720000	3151800	0	1716600000	1196300000	40400000	10085000	1566200000	71595000	2074500000	2785900000	572370000	312140000	20028000	5480300	706170000	451400000	19007000	5782500	615670000
P0CX32_RS24B_YEAST 40S ribosomal protein S24-B OS=Saccharomyces cerevisiae (strain ATCC 204508 / S288c) OX=559292 GN=RPS24B PE=1 SV=1;P0CX31_RS24A_YEAST 40S ribosomal protein S24-A OS=Saccharomyces cerevisiae (strain ATCC 204508 / S288c) OX=559292 GN	2747000000	2683300000	1852100000	1655000000	3202400000	2665900000	1220000000	903310000	2271100000	3559400000	2763700000	2792300000	2870600000	3305200000	2596300000	2197600000	2580300000	3165300000	2859000000	2769600000	1143100000	1668700000	74488000	5404200	2113200000	1738500000	537540000	33660000	2153100000	743930000	11922000	13161000	2245900000	1522200000	101710000	6437800	2423600000	195460000	3024200000	4233400000	620160000	495480000	24450000	18308000	871900000	860230000	71584000	17439000	768290000
P0CX34_RS30B_YEAST 40S ribosomal protein S30-B OS=Saccharomyces cerevisiae (strain ATCC 204508 / S288c) OX=559292 GN=RPS30B PE=1 SV=1;P0CX33_RS30A_YEAST 40S ribosomal protein S30-A OS=Saccharomyces cerevisiae (strain ATCC 204508 / S288c) OX=559292 GN	454610000	602030000	481090000	399690000	713030000	503780000	319840000	140150000	502400000	529330000	652220000	513740000	445830000	791040000	521030000	430500000	505740000	590200000	675150000	720450000	234030000	377180000	17476000	2324700	392570000	259850000	95474000	58288000	431660000	137430000	6331600	0	384160000	289040000	19297000	0	239630000	23874000	413520000	485330000	64936000	125420000	17881000	8942700	134940000	98039000	32138000	12263000	128050000
P0CX36_RS4B_YEAST 40S ribosomal protein S4-B OS=Saccharomyces cerevisiae (strain ATCC 204508 / S288c) OX=559292 GN=RPS4B PE=1 SV=1;P0CX35_RS4A_YEAST 40S ribosomal protein S4-A OS=Saccharomyces cerevisiae (strain ATCC 204508 / S288c) OX=559292 GN=RPS4	7398500000	7457100000	4253400000	3811200000	8115300000	7616900000	2911700000	2233100000	5969800000	9057900000	7172800000	6730400000	6838700000	8218900000	7143400000	4860000000	6597800000	8975600000	7753000000	7198300000	2478200000	3675400000	74928000	5748700	5562900000	3369900000	772480000	59297000	4911500000	1502600000	6638900	10932000	5714900000	4045900000	99750000	37420000	4703500000	383670000	6690100000	9625000000	1941600000	1278300000	42935000	85332000	2302500000	1777900000	80052000	3382000	2134500000
P0CX38_RS6B_YEAST 40S ribosomal protein S6-B OS=Saccharomyces cerevisiae (strain ATCC 204508 / S288c) OX=559292 GN=RPS6B PE=1 SV=1;P0CX37_RS6A_YEAST 40S ribosomal protein S6-A OS=Saccharomyces cerevisiae (strain ATCC 204508 / S288c) OX=559292 GN=RPS6	4880900000	4887400000	3148100000	2852100000	4964300000	4731800000	2119500000	1706900000	3542400000	4924700000	3934400000	4385800000	4870500000	5418000000	4232100000	3888000000	5006600000	5190500000	4715900000	4590000000	1970600000	3311700000	97288000	2317400	4210900000	2377100000	705610000	15676000	3413200000	1018100000	5768800	7853100	3938700000	2385500000	231770000	26083000	2676400000	352690000	5516200000	6654200000	1067000000	670830000	41551000	15692000	1709800000	967620000	93582000	20518000	1080100000
P0CX40_RS8B_YEAST 40S ribosomal protein S8-B OS=Saccharomyces cerevisiae (strain ATCC 204508 / S288c) OX=559292 GN=RPS8B PE=1 SV=1;P0CX39_RS8A_YEAST 40S ribosomal protein S8-A OS=Saccharomyces cerevisiae (strain ATCC 204508 / S288c) OX=559292 GN=RPS8	5168600000	4786900000	4041800000	3319300000	5782100000	5584400000	2697800000	1956200000	4741700000	5925400000	5724600000	4854100000	5024300000	6566300000	4272700000	4862900000	4543900000	5955900000	5605400000	5256300000	2534500000	3889800000	118180000	1897100	4490100000	3195700000	717020000	2800700	3369200000	1645900000	5633500	6912700	4573800000	2878900000	186680000	10618000	3228400000	225320000	5206900000	7673900000	1514800000	790170000	25702000	0	2097300000	1213100000	115010000	4964300	1692800000
P0CX42_RL23B_YEAST 60S ribosomal protein L23-B OS=Saccharomyces cerevisiae (strain ATCC 204508 / S288c) OX=559292 GN=RPL23B PE=1 SV=1;P0CX41_RL23A_YEAST 60S ribosomal protein L23-A OS=Saccharomyces cerevisiae (strain ATCC 204508 / S288c) OX=559292 GN	2526700000	2367700000	1587900000	1077700000	3150400000	2553000000	854910000	592870000	2186300000	3079600000	2295000000	1900600000	2903900000	3551000000	1959100000	1602900000	2710100000	2953300000	2594800000	1869800000	935070000	1957700000	127110000	4681600	2537500000	1918300000	493290000	127230000	2424900000	566090000	28389000	3710000	2405500000	1826800000	135660000	11417000	1411000000	345890000	3594600000	3625200000	606480000	279230000	49013000	13171000	1035200000	424590000	83529000	29865000	856360000
P0CX44_RL1B_YEAST 60S ribosomal protein L1-B OS=Saccharomyces cerevisiae (strain ATCC 204508 / S288c) OX=559292 GN=RPL1B PE=1 SV=1;P0CX43_RL1A_YEAST 60S ribosomal protein L1-A OS=Saccharomyces cerevisiae (strain ATCC 204508 / S288c) OX=559292 GN=RPL1	3047100000	3355200000	2284300000	2175000000	3940600000	3206900000	1409200000	1166500000	2569600000	4126300000	3293700000	3085200000	4242600000	4397400000	3364600000	2873000000	3041500000	4245000000	4139600000	3492700000	1199100000	2493700000	245160000	0	2906500000	2433000000	933850000	11460000	2997100000	1170600000	9101700	12163000	2671100000	2463600000	214650000	17677000	2839600000	875020000	4962600000	5006100000	925940000	1092800000	27648000	5197400	1229800000	1464900000	93053000	9517500	1082800000
P0CX46_RL2B_YEAST 60S ribosomal protein L2-B OS=Saccharomyces cerevisiae (strain ATCC 204508 / S288c) OX=559292 GN=RPL2B PE=1 SV=1;P0CX45_RL2A_YEAST 60S ribosomal protein L2-A OS=Saccharomyces cerevisiae (strain ATCC 204508 / S288c) OX=559292 GN=RPL2	5581800000	7330700000	4683200000	4327400000	7638600000	6183800000	3088500000	2851100000	5161900000	8738700000	8063700000	6574600000	5570400000	7963400000	6703500000	4689400000	5413400000	7018800000	8522700000	8087300000	2961300000	4757300000	308150000	2571300	4679400000	3762100000	1539400000	52999000	4857600000	1890400000	7530800	13689000	5542200000	3344500000	570850000	22034000	4493200000	786190000	6282000000	9976600000	1711100000	1278700000	89939000	23413000	1818800000	1401600000	159200000	31945000	1918900000
P0CX48_RS11B_YEAST 40S ribosomal protein S11-B OS=Saccharomyces cerevisiae (strain ATCC 204508 / S288c) OX=559292 GN=RPS11B PE=1 SV=1;P0CX47_RS11A_YEAST 40S ribosomal protein S11-A OS=Saccharomyces cerevisiae (strain ATCC 204508 / S288c) OX=559292 GN	4178100000	5181000000	3416300000	3161400000	6103200000	5313600000	2318700000	1800500000	4004400000	5377100000	5831900000	4429100000	5078100000	6698200000	4820500000	4658900000	5142000000	5714600000	5701000000	5427100000	2161900000	3637700000	163170000	10802000	4821300000	2564100000	1058800000	10360000	4383700000	1442200000	1382000	8298300	4227000000	2685100000	302990000	39960000	3447400000	360080000	6959100000	7414600000	1248200000	1031100000	21727000	3014200	2101100000	1036000000	106700000	9658000	1804900000
P0CX50_RL18B_YEAST 60S ribosomal protein L18-B OS=Saccharomyces cerevisiae (strain ATCC 204508 / S288c) OX=559292 GN=RPL18B PE=1 SV=1;P0CX49_RL18A_YEAST 60S ribosomal protein L18-A OS=Saccharomyces cerevisiae (strain ATCC 204508 / S288c) OX=559292 GN	2908200000	3579500000	2075000000	1957200000	3247500000	3525800000	1425100000	1238600000	3015000000	3590300000	3373400000	2955700000	2686800000	3438200000	3164900000	2566000000	2487900000	3788800000	3304300000	3549500000	1289400000	1498300000	137850000	48628000	2729800000	648400000	315610000	82915000	1532400000	461190000	66487000	10534000	2574500000	1163000000	134030000	32335000	1239700000	155620000	2697300000	3946200000	696930000	288070000	84780000	13980000	848430000	410850000	185700000	68008000	627680000
P0CX52_RS16B_YEAST 40S ribosomal protein S16-B OS=Saccharomyces cerevisiae (strain ATCC 204508 / S288c) OX=559292 GN=RPS16B PE=1 SV=1;P0CX51_RS16A_YEAST 40S ribosomal protein S16-A OS=Saccharomyces cerevisiae (strain ATCC 204508 / S288c) OX=559292 GN	4131600000	4254400000	2816600000	2682000000	4699200000	4179600000	2014600000	1547000000	3682400000	5425400000	4766400000	4251100000	4219400000	4958200000	4016500000	3254300000	3835400000	5365700000	4467800000	4476900000	1819400000	2639600000	130410000	1854800	4059400000	3017200000	710220000	10891000	3818200000	1083800000	7032300	12899000	3083500000	2205300000	201870000	52637000	3548500000	329800000	4712300000	5978200000	1158900000	881580000	38109000	17141000	1430800000	1169300000	94718000	22508000	1208400000
P0CX54_RL12B_YEAST 60S ribosomal protein L12-B OS=Saccharomyces cerevisiae (strain ATCC 204508 / S288c) OX=559292 GN=RPL12B PE=1 SV=1;P0CX53_RL12A_YEAST 60S ribosomal protein L12-A OS=Saccharomyces cerevisiae (strain ATCC 204508 / S288c) OX=559292 GN	3635300000	3644900000	2612500000	2293200000	4143900000	3307000000	2006400000	1497500000	3088100000	4552500000	3992200000	3387300000	3515500000	4076800000	3987700000	2778800000	3306900000	4295100000	4194800000	3342800000	1677800000	3057100000	1666400000	413410000	2887400000	3557400000	2544300000	1273900000	3105100000	1952900000	618550000	335110000	2925400000	2292700000	1303500000	690610000	2685700000	2300100000	3256100000	4655200000	1178900000	1106100000	446220000	248150000	958700000	1423500000	741020000	298400000	921320000
P0CX56_RS18B_YEAST 40S ribosomal protein S18-B OS=Saccharomyces cerevisiae (strain ATCC 204508 / S288c) OX=559292 GN=RPS18B PE=1 SV=1;P0CX55_RS18A_YEAST 40S ribosomal protein S18-A OS=Saccharomyces cerevisiae (strain ATCC 204508 / S288c) OX=559292 GN	5403100000	4630500000	3292400000	2918100000	6280200000	4966600000	2345300000	1758000000	4123200000	6379800000	5047800000	4524500000	6184900000	6807800000	4767200000	3905400000	5081800000	5828200000	5182200000	4849500000	2296900000	3882200000	228190000	4547200	4740000000	4276900000	970600000	23552000	4248200000	1853600000	25943000	17484000	4265800000	3220800000	279770000	80630000	4130100000	487730000	6443600000	8222600000	1638800000	1086600000	70912000	17314000	2001400000	1461300000	211440000	31297000	1584500000
P0CX83_RL19B_YEAST 60S ribosomal protein L19-B OS=Saccharomyces cerevisiae (strain ATCC 204508 / S288c) OX=559292 GN=RPL19B PE=1 SV=1;P0CX82_RL19A_YEAST 60S ribosomal protein L19-A OS=Saccharomyces cerevisiae (strain ATCC 204508 / S288c) OX=559292 GN	5489100000	5826200000	4192600000	3536200000	6144300000	6481100000	2474100000	1695200000	4469400000	6741700000	5963000000	5986100000	5802500000	7409800000	5457500000	5325400000	5670000000	6377900000	5431300000	6862600000	2262000000	4375000000	72275000	8738800	4619200000	2883600000	636090000	67900000	3340700000	964870000	16555000	13695000	4772800000	2954800000	136460000	40627000	2238900000	136830000	5177000000	6661500000	1393700000	858910000	58818000	53785000	1799300000	855310000	122060000	69134000	1656700000
P0CX85_RL35B_YEAST 60S ribosomal protein L35-B OS=Saccharomyces cerevisiae (strain ATCC 204508 / S288c) OX=559292 GN=RPL35B PE=1 SV=1;P0CX84_RL35A_YEAST 60S ribosomal protein L35-A OS=Saccharomyces cerevisiae (strain ATCC 204508 / S288c) OX=559292 GN	2765200000	3071500000	2232400000	1976600000	3093800000	3128000000	1444200000	1270300000	1995100000	3769900000	3612000000	2949300000	2504400000	3152200000	2972400000	2189500000	2109600000	3747800000	3709800000	3486000000	1169300000	1578300000	54618000	1233200	2105400000	2036100000	538720000	28105000	2201000000	758710000	0	5436000	2537900000	1758700000	104550000	5087300	1988900000	211910000	1698600000	3795900000	756340000	420190000	34049000	23696000	855340000	673110000	87023000	24406000	787950000
P10080_SSBP1_YEAST Single-stranded nucleic acid-binding protein OS=Saccharomyces cerevisiae (strain ATCC 204508 / S288c) OX=559292 GN=SBP1 PE=1 SV=2	489290000	626760000	536500000	607730000	631560000	581940000	311210000	402430000	476450000	746560000	613500000	794460000	571940000	659710000	737400000	813180000	528530000	731360000	782880000	971250000	284820000	719650000	540480000	430620000	615320000	1035700000	845150000	1537900000	647760000	730320000	882820000	1256200000	502420000	710630000	470410000	906130000	553870000	883450000	1011200000	1166900000	232910000	662270000	687540000	568960000	289170000	658900000	852260000	719020000	255400000
P10081_IF4A_YEAST ATP-dependent RNA helicase eIF4A OS=Saccharomyces cerevisiae (strain ATCC 204508 / S288c) OX=559292 GN=TIF1 PE=1 SV=3	6732500000	5681500000	3968200000	3653200000	7299500000	5966700000	2449400000	2095000000	4981200000	7725300000	6670800000	5989700000	7346900000	8522800000	6198900000	5253100000	5942100000	8302700000	6798600000	5934600000	1782900000	4859500000	3023600000	595430000	4219100000	5663200000	3754400000	2586100000	4763400000	2647300000	1572300000	162460000	3871100000	3472100000	2278400000	1332000000	3983200000	3959900000	6598500000	7746100000	1869000000	3498800000	2384400000	374200000	2241900000	4211300000	3817200000	1022000000	1829000000
P10356_YEY2_YEAST Uncharacterized protein YER152C OS=Saccharomyces cerevisiae (strain ATCC 204508 / S288c) OX=559292 GN=YER152C PE=1 SV=2	8406900	10808000	5774300	3042200	13395000	9021000	4193700	1245100	10355000	15006000	6756000	6021300	15516000	18156000	4304600	6676100	7886200	7730700	2060500	4498300	2438400	10016000	0	0	7095400	6853700	1926200	0	2173000	0	0	0	9302800	3053100	0	0	6102800	0	8069200	18971000	5036800	0	0	0	6201200	0	0	0	2244900
P10507_MPPB_YEAST Mitochondrial-processing peptidase subunit beta OS=Saccharomyces cerevisiae (strain ATCC 204508 / S288c) OX=559292 GN=MAS1 PE=1 SV=1	16212000	11850000	5119500	3179400	17549000	10287000	3549100	899010	9647200	10660000	9582400	5209000	14611000	5129900	4570500	6850600	12320000	11561000	6436300	10169000	39570000	60465000	726060	30345000	98163000	60618000	3875800	100950000	68966000	39703000	96469000	0	67867000	6504700	1932000	1778200	53102000	83660000	57253000	48760000	3724400	2189500	3086500	481150	3876400	114680000	2764900	0	3698700
P10591_HSP71_YEAST Heat shock protein SSA1 OS=Saccharomyces cerevisiae (strain ATCC 204508 / S288c) OX=559292 GN=SSA1 PE=1 SV=4	2231000000	1906600000	1394300000	1271600000	2504200000	2027500000	1068700000	858800000	1770900000	2308400000	2036700000	1948200000	2391800000	2483600000	1863700000	1607700000	2113000000	2321100000	1715100000	1755100000	2103600000	4154800000	790090000	60472000	3878300000	3879600000	1263100000	214040000	3136600000	2107500000	352740000	158430000	3525500000	3363900000	557630000	181250000	2835000000	1012000000	5705200000	6439000000	1751900000	2463300000	1292100000	541940000	1969700000	2865100000	1759300000	865120000	1711500000
P10592_HSP72_YEAST Heat shock protein SSA2 OS=Saccharomyces cerevisiae (strain ATCC 204508 / S288c) OX=559292 GN=SSA2 PE=1 SV=3	17698000000	15420000000	10767000000	9046600000	18089000000	16751000000	7181400000	5531100000	15331000000	18886000000	15339000000	14659000000	19393000000	21371000000	14929000000	12721000000	17796000000	18646000000	14372000000	14191000000	8512200000	16419000000	2382100000	333460000	18769000000	16614000000	5458500000	1237000000	16478000000	6979800000	905950000	572870000	16814000000	14122000000	2274700000	529270000	15382000000	3666500000	22289000000	29490000000	5876700000	8181700000	3103300000	1269000000	7721100000	10435000000	5068100000	1935600000	6966900000
P10614_CP51_YEAST Lanosterol 14-alpha demethylase OS=Saccharomyces cerevisiae (strain ATCC 204508 / S288c) OX=559292 GN=ERG11 PE=1 SV=1	23455000	25215000	4266600	2936600	22048000	21055000	4344100	3994000	25415000	15700000	8334100	8306900	33841000	28568000	3552200	11223000	34103000	18121000	8377300	8585900	10316000	8852100	358420	0	20484000	8305100	1488400	0	9832500	0	0	0	16501000	12192000	806070	0	11032000	2228700	13605000	21762000	0	0	0	0	0	0	0	0	4193300
P10622_RLA3_YEAST 60S acidic ribosomal protein P1-beta OS=Saccharomyces cerevisiae (strain ATCC 204508 / S288c) OX=559292 GN=RPP1B PE=1 SV=3	357620000	633200000	616670000	751510000	541290000	561590000	552320000	417430000	406300000	691790000	662420000	582200000	532830000	693400000	497240000	757280000	398490000	558110000	691810000	574220000	31461000	552360000	831580000	455730000	456210000	483700000	447980000	548950000	397350000	593890000	685180000	968950000	296670000	478970000	666860000	1026700000	321850000	458510000	880210000	495140000	110550000	310550000	243930000	371770000	212020000	329110000	259850000	371480000	162400000
P10659_METK1_YEAST S-adenosylmethionine synthase 1 OS=Saccharomyces cerevisiae (strain ATCC 204508 / S288c) OX=559292 GN=SAM1 PE=1 SV=2	2942400000	2432800000	1498200000	1204700000	3471600000	2255000000	1058100000	734370000	2872400000	3178000000	2252000000	1785500000	3115200000	3185400000	1770200000	1466200000	2928900000	3088400000	2308900000	2152500000	510190000	1044300000	1065400000	858380000	1082100000	1362500000	1043000000	1948900000	1079300000	750800000	1395000000	1486100000	969160000	923990000	662240000	1120500000	950210000	1021600000	1670200000	1812000000	244260000	204400000	151190000	93451000	399090000	179810000	172330000	107690000	323810000
P10662_RT01_YEAST 37S ribosomal protein MRP1, mitochondrial OS=Saccharomyces cerevisiae (strain ATCC 204508 / S288c) OX=559292 GN=MRP1 PE=1 SV=2	20536000	9676700	9417400	4490000	14772000	16942000	6726600	4268800	17239000	13971000	8365900	2757000	15406000	11940000	6896100	6213900	18271000	12281000	7503700	11626000	8568900	3042300	0	0	19500000	2853500	5026300	4190400	12903000	0	0	0	12092000	6811000	0	0	8047200	1943500	79260000	8532300	18051000	32993000	33181000	14908000	5869900	37935000	53853000	29326000	13979000
P10664_RL4A_YEAST 60S ribosomal protein L4-A OS=Saccharomyces cerevisiae (strain ATCC 204508 / S288c) OX=559292 GN=RPL4A PE=1 SV=4	7424800000	8438600000	6696900000	6367400000	9273100000	8369800000	4637900000	3804400000	6267900000	10083000000	9250900000	8574800000	8126100000	9930300000	7803000000	7222500000	7532900000	9834000000	10116000000	9216000000	3810900000	6388800000	406620000	5795600	6611300000	5877900000	2351900000	37007000	6721800000	2916100000	10163000	35554000	6633400000	5050600000	698160000	55374000	5282600000	1100600000	9914900000	11313000000	2452000000	2120200000	96332000	121410000	3112100000	2460400000	234210000	152300000	2554400000
P10869_AK_YEAST Aspartokinase OS=Saccharomyces cerevisiae (strain ATCC 204508 / S288c) OX=559292 GN=HOM3 PE=1 SV=2	108790000	95984000	53652000	41631000	130240000	84554000	41933000	25784000	94901000	133390000	70339000	60717000	119260000	147570000	65337000	62246000	100350000	137800000	75832000	65339000	43953000	61211000	965930	0	87073000	52820000	13561000	0	89808000	16995000	0	0	77578000	55072000	1208000	0	83900000	4769500	114960000	152350000	34080000	4706400	0	0	38618000	15586000	0	0	45534000
P10962_MAK16_YEAST Protein MAK16 OS=Saccharomyces cerevisiae (strain ATCC 204508 / S288c) OX=559292 GN=MAK16 PE=1 SV=2	6407800	2332700	0	1109800	37978000	0	0	384950	893200	3625000	1475200	848160	10415000	1930400	1542000	2101900	4231800	42040000	34497000	3724400	0	0	0	0	2124900	0	0	1424800	0	0	0	0	2147100	0	0	0	1209800	0	0	0	0	0	2474200	0	4325000	3517900	1574000	0	0
P10963_PCKA_YEAST Phosphoenolpyruvate carboxykinase (ATP) OS=Saccharomyces cerevisiae (strain ATCC 204508 / S288c) OX=559292 GN=PCK1 PE=1 SV=2	6485900	0	5187600	4399900	27686000	24519000	2034700	624710	5657900	1402500	1842000	9346600	6195400	11643000	3355300	0	7251800	9897200	9099100	2695000	1069800000	2873300000	1935400000	196980000	2152500000	3330100000	2308600000	1027200000	2186100000	1698700000	972920000	21692000	2059900000	2493000000	1452200000	383930000	1702100000	2434700000	4185300000	4249400000	5575500000	9932100000	3935100000	138550000	6869500000	11305000000	7619100000	523190000	6361200000
P10964_RPA1_YEAST DNA-directed RNA polymerase I subunit RPA190 OS=Saccharomyces cerevisiae (strain ATCC 204508 / S288c) OX=559292 GN=RPA190 PE=1 SV=2	330980000	362800000	246780000	191650000	507630000	358100000	154400000	92962000	237340000	473790000	323510000	265020000	370840000	453510000	347270000	198150000	342460000	651400000	684290000	283840000	112530000	250930000	130220000	33288000	248440000	255770000	191540000	111530000	236890000	231000000	42036000	13282000	188230000	296260000	62967000	32536000	209840000	267870000	466980000	490080000	50922000	84935000	421620	0	38071000	56784000	21605000	0	28163000
P11075_SEC7_YEAST Protein transport protein SEC7 OS=Saccharomyces cerevisiae (strain ATCC 204508 / S288c) OX=559292 GN=SEC7 PE=1 SV=2	66655000	28559000	14717000	11688000	120270000	32308000	6624700	6966500	43160000	62961000	30494000	30716000	96514000	63759000	34258000	20363000	35333000	108380000	88999000	18826000	21625000	26049000	5473300	1007100	43651000	11152000	3704700	14371000	56257000	7946700	3747700	0	46567000	7103700	3566800	734610	46389000	8566600	13754000	28899000	11010000	0	498210	0	16255000	748430	710540	370340	12316000
P11076_ARF1_YEAST ADP-ribosylation factor 1 OS=Saccharomyces cerevisiae (strain ATCC 204508 / S288c) OX=559292 GN=ARF1 PE=1 SV=3	881280000	649030000	324620000	253640000	908150000	656060000	189150000	131140000	664200000	618010000	462930000	471260000	1016900000	862700000	526940000	325690000	716640000	839890000	534930000	444730000	189400000	485970000	66519000	4358600	519080000	413550000	242800000	65907000	648600000	103290000	45881000	1589600	506720000	237290000	12801000	7526800	516390000	112700000	814060000	999250000	181490000	198590000	34172000	4763700	284140000	157890000	61571000	7377800	221050000
P11154_PYC1_YEAST Pyruvate carboxylase 1 OS=Saccharomyces cerevisiae (strain ATCC 204508 / S288c) OX=559292 GN=PYC1 PE=1 SV=2	35312000	27804000	32739000	30583000	43310000	49452000	8166000	7124200	19507000	23173000	20002000	23387000	52723000	49611000	22553000	22020000	30615000	28084000	33852000	10520000	30463000	73860000	22607000	21053000	55630000	84800000	19023000	40599000	85068000	27659000	45404000	59008000	63112000	59278000	17719000	45634000	47413000	37584000	68075000	117680000	130090000	82542000	24578000	20820000	194390000	112660000	41311000	0	135360000
P11353_HEM6_YEAST Oxygen-dependent coproporphyrinogen-III oxidase OS=Saccharomyces cerevisiae (strain ATCC 204508 / S288c) OX=559292 GN=HEM13 PE=1 SV=2	84810000	70250000	38186000	31582000	57211000	56358000	29428000	18472000	85202000	58033000	63726000	55157000	82894000	71745000	37495000	52410000	57374000	74272000	53941000	57142000	342100000	734530000	175130000	30377000	875990000	781560000	327360000	140160000	721580000	328140000	90946000	52413000	644820000	680790000	92684000	53014000	717260000	234750000	1375400000	1526500000	32182000	29505000	32448000	26023000	27267000	50448000	48443000	31485000	19524000
P11412_G6PD_YEAST Glucose-6-phosphate 1-dehydrogenase OS=Saccharomyces cerevisiae (strain ATCC 204508 / S288c) OX=559292 GN=ZWF1 PE=1 SV=4	407460000	444630000	197830000	150930000	531830000	418660000	154110000	87409000	375220000	545420000	361680000	228770000	437850000	545190000	222180000	164090000	401470000	512310000	356440000	226960000	143980000	226530000	15838000	0	260860000	278090000	87514000	461630	300590000	72279000	0	0	296320000	261640000	27972000	0	234550000	43235000	619500000	626480000	173540000	122200000	499050	0	209940000	185040000	10273000	509590	204950000
P11484_SSB1_YEAST Ribosome-associated molecular chaperone SSB1 OS=Saccharomyces cerevisiae (strain ATCC 204508 / S288c) OX=559292 GN=SSB1 PE=1 SV=3	789870000	703160000	485890000	405440000	838920000	439070000	300070000	241750000	741080000	655250000	612520000	543410000	793300000	820800000	512590000	476590000	556530000	650240000	563390000	461460000	264470000	378690000	68664000	13133000	485560000	349250000	112600000	22461000	563550000	172140000	28694000	27144000	477310000	312500000	45132000	13341000	387220000	78914000	733810000	856210000	162120000	89236000	40036000	17079000	144640000	137560000	45046000	19911000	136360000
P11491_PPB_YEAST Repressible alkaline phosphatase OS=Saccharomyces cerevisiae (strain ATCC 204508 / S288c) OX=559292 GN=PHO8 PE=1 SV=2	3162600	5938600	2798300	3870000	7181100	2966900	2277200	5452600	5814900	10320000	0	5050400	3048200	6651300	3852000	1738600	0	9892100	10256000	10397000	17958000	39497000	52742000	38310000	15122000	61686000	51255000	92538000	32516000	40924000	86121000	89133000	18911000	37270000	34521000	63128000	44349000	45174000	34962000	65397000	13280000	12648000	25887000	25311000	8095000	15615000	31450000	19634000	11824000
P11632_NHP6A_YEAST Non-histone chromosomal protein 6A OS=Saccharomyces cerevisiae (strain ATCC 204508 / S288c) OX=559292 GN=NHP6A PE=1 SV=1	175060000	253190000	214560000	226320000	246440000	246940000	151810000	151960000	211100000	289500000	315810000	236890000	189460000	259020000	228760000	293670000	209480000	312250000	278140000	439340000	88581000	194450000	220600000	160650000	124070000	181460000	216120000	285060000	155270000	159020000	342840000	348770000	128350000	182850000	101190000	198510000	173930000	255960000	110330000	131950000	84701000	170050000	179060000	184640000	75823000	123020000	248920000	217190000	83103000
P11633_NHP6B_YEAST Non-histone chromosomal protein 6B OS=Saccharomyces cerevisiae (strain ATCC 204508 / S288c) OX=559292 GN=NHP6B PE=1 SV=3	61160000	62156000	25559000	72157000	64345000	63583000	53635000	43167000	36661000	102980000	130850000	116880000	38103000	74593000	100890000	92660000	30021000	118800000	82834000	133310000	46289000	51975000	77952000	60411000	47761000	91515000	92240000	137110000	92568000	74173000	78601000	94223000	74115000	87543000	54493000	54421000	58529000	79557000	111400000	133080000	74387000	120340000	91790000	85135000	21153000	113080000	72997000	102760000	47469000
P11745_RNA1_YEAST Ran GTPase-activating protein 1 OS=Saccharomyces cerevisiae (strain ATCC 204508 / S288c) OX=559292 GN=RNA1 PE=1 SV=2	385450000	229750000	134120000	110070000	227590000	206070000	46901000	31788000	238970000	241850000	165800000	132760000	431420000	389100000	178610000	155420000	312700000	205030000	224380000	122600000	62914000	94489000	1493000	484270	214950000	64918000	8068100	1398700	132210000	11089000	2084200	7489000	144620000	31076000	514280	0	106380000	3385000	178330000	249870000	25638000	1739900	2449000	0	78883000	6064000	4557500	288460	61901000
P11746_MCM1_YEAST Pheromone receptor transcription factor OS=Saccharomyces cerevisiae (strain ATCC 204508 / S288c) OX=559292 GN=MCM1 PE=1 SV=2	7335800	7235100	5157100	3566200	8118800	8020200	3097800	2026300	9149400	8558400	13000000	7736600	11884000	8896900	5526000	7267900	8443800	5868200	7038200	8569800	3715500	0	2504900	0	12114000	6763200	0	0	0	6705100	0	0	0	4412700	0	2530200	3813000	0	0	7573500	3080400	0	0	0	0	0	0	0	0
P11792_SCH9_YEAST Serine/threonine-protein kinase SCH9 OS=Saccharomyces cerevisiae (strain ATCC 204508 / S288c) OX=559292 GN=SCH9 PE=1 SV=3	8855800	6339200	4309000	2864100	8068000	6709300	2661300	2122200	7915700	7480500	4806200	2182500	12115000	11649000	4357800	4144000	10342000	7167000	6482400	3419400	4742600	0	0	267060	6009600	1214400	0	0	2490200	0	0	0	5136100	0	0	0	14398000	0	0	0	1352000	6085100	3074600	3513600	1548700	0	2135100	3815100	4176900
P11938_RAP1_YEAST DNA-binding protein RAP1 OS=Saccharomyces cerevisiae (strain ATCC 204508 / S288c) OX=559292 GN=RAP1 PE=1 SV=2	28490000	11393000	16256000	21294000	25692000	6883500	11325000	10559000	18962000	26089000	21295000	17980000	36698000	39505000	22271000	21774000	22376000	23670000	13477000	11585000	10896000	11353000	770200	707560	16184000	16568000	1362800	3209300	23254000	7849300	1035400	0	18721000	8783300	722150	0	22561000	5669000	36401000	25487000	3640500	5251000	1656200	1566600	1924200	6658200	0	0	4093300
P11986_INO1_YEAST Inositol-3-phosphate synthase OS=Saccharomyces cerevisiae (strain ATCC 204508 / S288c) OX=559292 GN=INO1 PE=1 SV=3	1020000	0	0	3402900	2005500	1844000	832890	2426200	2150700	0	1652600	6298700	0	0	0	4147400	1420100	5799100	0	7828900	56219000	192550000	177890000	100750000	113730000	201490000	199590000	305910000	108570000	112730000	259380000	119050000	102500000	144660000	69067000	138940000	114730000	243430000	242040000	271340000	21691000	83292000	68057000	32535000	20142000	61421000	88628000	48564000	20204000
P12385_ERF1_YEAST Eukaryotic peptide chain release factor subunit 1 OS=Saccharomyces cerevisiae (strain ATCC 204508 / S288c) OX=559292 GN=SUP45 PE=1 SV=2	459500000	292290000	192110000	148240000	433050000	316980000	103070000	78087000	351390000	386990000	310310000	232030000	488960000	440760000	197900000	197790000	416500000	402570000	284410000	230450000	146590000	93911000	3863400	0	320050000	116660000	21139000	0	314290000	28509000	4424600	10301000	365780000	101340000	2412500	29012000	357080000	13737000	108800000	382960000	59162000	221900000	4380700	3816500	54644000	10140000	132550000	3381100	216270000
P12612_TCPA_YEAST T-complex protein 1 subunit alpha OS=Saccharomyces cerevisiae (strain ATCC 204508 / S288c) OX=559292 GN=TCP1 PE=1 SV=2	344940000	276490000	135140000	90874000	385510000	256040000	96700000	58656000	341750000	336990000	256200000	183770000	393110000	365890000	182800000	126420000	355450000	373910000	234090000	189320000	120910000	166000000	45399000	33490000	294340000	138550000	53931000	88553000	301510000	67593000	81506000	64742000	246150000	136310000	29508000	45577000	215850000	65597000	260360000	374780000	107910000	153480000	90301000	116880000	72708000	32363000	274530000	120360000	61748000
P12688_YPK1_YEAST Serine/threonine-protein kinase YPK1 OS=Saccharomyces cerevisiae (strain ATCC 204508 / S288c) OX=559292 GN=YPK1 PE=1 SV=2	19015000	4584100	4727600	4668800	18651000	15817000	5578800	4967100	10201000	15846000	9414800	6101100	12246000	8852600	14299000	9185800	23479000	10591000	21372000	7529200	5874500	7835700	0	0	12696000	3912700	0	0	11989000	1403800	0	0	13915000	8047400	0	0	10034000	0	12302000	0	1622200	0	0	0	4434700	0	0	0	2061200
P12695_ODP2_YEAST Dihydrolipoyllysine-residue acetyltransferase component of pyruvate dehydrogenase complex, mitochondrial OS=Saccharomyces cerevisiae (strain ATCC 204508 / S288c) OX=559292 GN=LAT1 PE=1 SV=1	241290000	263430000	177370000	207210000	245270000	263940000	139120000	115150000	207870000	381960000	371460000	311600000	266490000	366210000	344730000	254530000	172230000	357380000	350200000	378980000	93915000	339340000	251450000	74541000	254160000	485870000	364030000	480270000	249550000	286900000	277270000	137310000	225850000	324630000	137230000	143240000	284590000	380810000	485240000	495510000	60662000	179930000	141680000	106430000	74716000	167230000	169870000	116540000	60099000
P12709_G6PI_YEAST Glucose-6-phosphate isomerase OS=Saccharomyces cerevisiae (strain ATCC 204508 / S288c) OX=559292 GN=PGI1 PE=1 SV=3	8303500000	8747000000	8151000000	8998300000	9761800000	9809000000	5649800000	5206600000	7029900000	10855000000	11039000000	11961000000	9865300000	12256000000	10451000000	12045000000	8305200000	11113000000	11568000000	12752000000	4671600000	11149000000	12424000000	7634600000	9152800000	13173000000	12120000000	19849000000	9093600000	9166600000	10493000000	268720000	8062500000	10244000000	8145700000	13112000000	9040700000	12807000000	15186000000	17090000000	4773500000	10414000000	6228200000	167480000	5823700000	11334000000	12618000000	664160000	4997600000
P12754_EI2BD_YEAST Translation initiation factor eIF-2B subunit delta OS=Saccharomyces cerevisiae (strain ATCC 204508 / S288c) OX=559292 GN=GCD2 PE=1 SV=1	28918000	19796000	17727000	7759400	37875000	17342000	7494800	4736800	24494000	34298000	22237000	20056000	25645000	21316000	16378000	17960000	24166000	38533000	24613000	17408000	4926400	4298200	0	0	9008800	4506900	439270	0	17290000	0	0	0	21737000	3415400	0	0	4941700	0	6384200	17115000	3695300	0	0	0	4019900	6363100	0	0	1140800
P12887_UNG_YEAST Uracil-DNA glycosylase OS=Saccharomyces cerevisiae (strain ATCC 204508 / S288c) OX=559292 GN=UNG1 PE=1 SV=1	0	0	0	0	0	0	0	0	0	0	0	0	0	0	0	0	0	0	0	0	4946200	54769000	31047000	34107000	46234000	54362000	88449000	53503000	8788400	3063800	56129000	64529000	13034000	7246400	36450000	61892000	8227100	44238000	118850000	12911000	15011000	13672000	2272200	0	25756000	14277000	3561700	0	21670000
P12904_AAKG_YEAST 5-AMP-activated protein kinase subunit gamma OS=Saccharomyces cerevisiae (strain ATCC 204508 / S288c) OX=559292 GN=SNF4 PE=1 SV=1	42647000	26325000	17320000	8365600	35289000	35538000	10630000	6792100	30485000	39315000	23245000	13268000	39751000	40078000	18974000	17664000	31376000	42740000	21504000	8572600	15424000	28729000	9690900	134080	39679000	40276000	13577000	1958200	27782000	14361000	380370	0	28806000	25803000	9456900	587270	23993000	9129100	45535000	62391000	11564000	10583000	390820	0	8379700	6927700	2215300	0	13927000
P12945_NAT1_YEAST N-terminal acetyltransferase A complex subunit NAT1 OS=Saccharomyces cerevisiae (strain ATCC 204508 / S288c) OX=559292 GN=NAT1 PE=1 SV=2	169230000	135030000	100910000	88125000	186660000	160760000	63884000	50215000	123810000	181960000	152230000	109520000	197420000	225250000	120260000	128810000	132240000	206960000	152230000	125960000	48729000	99361000	0	0	98970000	70375000	4430100	0	121270000	28266000	1550000	790270	89096000	80146000	0	944670	79753000	875490	157290000	181370000	39921000	8305400	0	0	32158000	18587000	0	0	23855000
P12962_CAF20_YEAST Cap-associated protein CAF20 OS=Saccharomyces cerevisiae (strain ATCC 204508 / S288c) OX=559292 GN=CAF20 PE=1 SV=2	133570000	185560000	93068000	90462000	209380000	147020000	89989000	52123000	196920000	197370000	191260000	135100000	165680000	162720000	132330000	116680000	157710000	216270000	186740000	135880000	34259000	74725000	31379000	20997000	121140000	100190000	68943000	25847000	112470000	45171000	29503000	13812000	88917000	99740000	33456000	17664000	82980000	48788000	116160000	177630000	26572000	61886000	15487000	4715900	42110000	39192000	25950000	7478500	24313000
P13130_SS100_YEAST Sporulation-specific wall maturation protein OS=Saccharomyces cerevisiae (strain ATCC 204508 / S288c) OX=559292 GN=SPS100 PE=2 SV=1	0	0	0	0	0	0	0	0	0	0	0	0	0	0	0	0	0	0	0	0	0	0	0	693290	0	0	0	0	0	0	0	0	0	0	0	0	0	0	0	0	89658000	339560000	353320000	274730000	132620000	313020000	425540000	338080000	111230000
P13188_SYQ_YEAST Glutamine--tRNA ligase OS=Saccharomyces cerevisiae (strain ATCC 204508 / S288c) OX=559292 GN=GLN4 PE=1 SV=2	1171900000	991510000	583310000	498350000	1203000000	877380000	366830000	307730000	834400000	1236500000	941980000	840870000	1167700000	1133800000	781620000	690200000	1010300000	1246600000	1000000000	924010000	301170000	436580000	11268000	306920	762100000	436220000	132910000	8560700	799720000	139510000	0	4055400	635140000	390220000	9185800	0	642250000	33818000	777690000	1033600000	252600000	165200000	12751000	395310	297590000	218090000	14257000	2348400	297700000
P13298_PYRE_YEAST Orotate phosphoribosyltransferase 1 OS=Saccharomyces cerevisiae (strain ATCC 204508 / S288c) OX=559292 GN=URA5 PE=1 SV=2	308150000	301370000	243920000	212980000	268940000	327020000	125280000	111390000	239260000	310610000	322240000	386070000	303910000	375640000	328900000	424500000	279090000	333850000	379500000	435490000	90476000	218250000	241760000	143100000	186090000	243600000	232210000	439940000	199640000	151040000	332420000	250050000	187020000	228330000	154700000	225720000	158330000	318120000	282770000	336090000	72695000	174230000	196230000	109370000	84041000	149590000	250230000	172450000	72948000
P13382_DPOA_YEAST DNA polymerase alpha catalytic subunit A OS=Saccharomyces cerevisiae (strain ATCC 204508 / S288c) OX=559292 GN=POL1 PE=1 SV=2	3478000	2155000	0	651450	0	0	499390	0	2519200	2222100	1063300	2381700	0	2517800	2337000	794200	3133900	4055500	1997500	0	5881200	17839000	24954000	22488000	12192000	18095000	16260000	30541000	8718000	15158000	31380000	33560000	13518000	14569000	18424000	26282000	13737000	26270000	28945000	27723000	73197000	88046000	174240000	149610000	57002000	111480000	162090000	219890000	64226000
P13517_CAPZB_YEAST F-actin-capping protein subunit beta OS=Saccharomyces cerevisiae (strain ATCC 204508 / S288c) OX=559292 GN=CAP2 PE=1 SV=3	61849000	55564000	41874000	26202000	65464000	51319000	30613000	14144000	50511000	72980000	55222000	47438000	71787000	87386000	61044000	41444000	56020000	81534000	65999000	40734000	31208000	161610000	84403000	5852300	128650000	194490000	193040000	173220000	126190000	46613000	7588400	1419300	108430000	106720000	43431000	17757000	120270000	190400000	283920000	248400000	95801000	48827000	225540000	177380000	125950000	100860000	305240000	201620000	116790000
P13586_ATC1_YEAST Calcium-transporting ATPase 1 OS=Saccharomyces cerevisiae (strain ATCC 204508 / S288c) OX=559292 GN=PMR1 PE=1 SV=1	33166000	9595900	5040400	1759000	41330000	12904000	6532500	0	29591000	17637000	6827900	6169200	36102000	20812000	3427300	7349300	29369000	25170000	11592000	2184400	7359300	8437300	0	0	18419000	900350	0	0	27458000	0	0	0	24775000	0	0	0	17275000	0	9232500	12769000	8440300	0	0	0	9649200	0	0	1255100	14393000
P13663_DHAS_YEAST Aspartate-semialdehyde dehydrogenase OS=Saccharomyces cerevisiae (strain ATCC 204508 / S288c) OX=559292 GN=HOM2 PE=1 SV=1	947970000	1002500000	749660000	815190000	1071800000	1017600000	559490000	487170000	829250000	1092800000	1201000000	1224100000	1117100000	1237700000	1018100000	1162600000	973190000	1000800000	1083400000	1552700000	354790000	678180000	590790000	407760000	882880000	1013800000	720810000	1173900000	757610000	483650000	689820000	757240000	749170000	596630000	327010000	476060000	684460000	627320000	1027300000	1206300000	399040000	727930000	719000000	495020000	523370000	650140000	845670000	627660000	437570000
P14020_DPM1_YEAST Dolichol-phosphate mannosyltransferase OS=Saccharomyces cerevisiae (strain ATCC 204508 / S288c) OX=559292 GN=DPM1 PE=1 SV=3	159240000	83995000	39410000	19325000	188970000	73265000	26022000	15698000	121560000	104020000	59795000	41942000	193250000	106920000	59881000	36090000	147140000	133850000	70431000	40046000	63045000	45328000	0	0	127330000	26656000	2928900	0	114530000	5785000	0	0	122080000	31123000	0	0	104200000	1174500	58491000	127490000	38863000	0	0	0	36978000	5313200	0	0	44259000
P14065_GCY1_YEAST Glycerol 2-dehydrogenase (NADP(+)) OS=Saccharomyces cerevisiae (strain ATCC 204508 / S288c) OX=559292 GN=GCY1 PE=1 SV=1	12690000	4159200	3768700	4366500	19424000	10524000	5466700	2476500	8217900	8283600	11439000	13892000	14137000	12266000	13674000	10088000	14334000	12781000	10653000	6668800	40349000	166930000	201470000	79806000	118830000	225560000	194140000	266130000	121810000	129900000	161550000	6444400	78480000	128920000	111980000	106810000	77820000	227510000	286480000	258510000	121020000	340640000	192110000	5217100	149460000	326880000	454940000	69275000	146310000
P14120_RL30_YEAST 60S ribosomal protein L30 OS=Saccharomyces cerevisiae (strain ATCC 204508 / S288c) OX=559292 GN=RPL30 PE=1 SV=3	2200400000	2061300000	1972600000	1817200000	2729500000	2286100000	1252400000	1109200000	1819300000	2910800000	2463900000	2542600000	2505900000	2905300000	2267800000	2472200000	2062400000	2860800000	2485000000	2561300000	900120000	1939000000	536150000	52053000	2136600000	2031300000	940270000	398580000	1776300000	1148400000	327680000	68310000	1632700000	1431900000	558280000	119460000	1635900000	746660000	3093000000	3181500000	575830000	774750000	371820000	84424000	810740000	962140000	535360000	210810000	699610000
P14126_RL3_YEAST 60S ribosomal protein L3 OS=Saccharomyces cerevisiae (strain ATCC 204508 / S288c) OX=559292 GN=RPL3 PE=1 SV=4	8447400000	9823600000	6314600000	6099200000	9539100000	9244300000	4292200000	3382900000	6293100000	11291000000	10021000000	9879800000	8231900000	10195000000	9266400000	6544700000	7965800000	9989700000	10502000000	10823000000	3497500000	5724900000	120760000	4483200	6232800000	3638200000	1214300000	11325000	5132700000	1420800000	5434900	23914000	7390200000	3295100000	324210000	27359000	4012800000	362830000	7926800000	10036000000	1789600000	1028700000	12762000	8184600	2824500000	1258900000	66482000	4325300	2227900000
P14127_RS17B_YEAST 40S ribosomal protein S17-B OS=Saccharomyces cerevisiae (strain ATCC 204508 / S288c) OX=559292 GN=RPS17B PE=1 SV=1;P02407_RS17A_YEAST 40S ribosomal protein S17-A OS=Saccharomyces cerevisiae (strain ATCC 204508 / S288c) OX=559292 GN	3111000000	2983500000	2338400000	2439200000	3480300000	3263400000	1603000000	1534300000	2609800000	3686000000	3377700000	2830200000	3256900000	4122100000	3039900000	3242100000	3039800000	3851200000	3679200000	3509900000	1396500000	2910600000	502910000	58290000	2627100000	2592100000	1117000000	500820000	2514800000	1320000000	138890000	86049000	2756700000	1948200000	467130000	37440000	1995200000	721680000	4739600000	5357700000	785930000	938190000	457880000	315300000	1213900000	1264200000	488850000	390890000	1096900000
P14164_ABF1_YEAST ARS-binding factor 1 OS=Saccharomyces cerevisiae (strain ATCC 204508 / S288c) OX=559292 GN=ABF1 PE=1 SV=4	25471000	24365000	4120600	8945000	35811000	10644000	2653300	2474100	2425000	35701000	10698000	11689000	17585000	21302000	24277000	3295900	13473000	23879000	11185000	21713000	9087700	5561800	0	0	11286000	4253300	6167900	0	14848000	0	0	0	5090400	4970300	0	0	0	0	0	1763000	0	0	0	0	0	0	0	0	0
P14306_CPYI_YEAST Carboxypeptidase Y inhibitor OS=Saccharomyces cerevisiae (strain ATCC 204508 / S288c) OX=559292 GN=TFS1 PE=1 SV=2	33629000	29877000	41600000	40297000	61907000	41165000	23680000	27533000	32168000	38393000	40438000	59747000	50046000	63236000	43413000	70714000	39929000	45044000	63496000	75384000	198470000	649190000	639660000	396900000	367200000	748470000	657670000	1074700000	412710000	435820000	765670000	496960000	338670000	419360000	314310000	513380000	371110000	638940000	720150000	857680000	248830000	705840000	1091400000	533420000	360450000	832400000	1202000000	789890000	307200000
P14540_ALF_YEAST Fructose-bisphosphate aldolase OS=Saccharomyces cerevisiae (strain ATCC 204508 / S288c) OX=559292 GN=FBA1 PE=1 SV=3	19643000000	19685000000	11040000000	9034000000	23255000000	20549000000	8004100000	5552600000	16296000000	22510000000	16536000000	11768000000	22672000000	26193000000	14870000000	11236000000	20276000000	23734000000	16171000000	12534000000	10660000000	21031000000	1664300000	111810000	21277000000	21033000000	3887700000	479440000	21629000000	6221500000	298900000	202260000	18804000000	17032000000	2733800000	279580000	18131000000	3311300000	32352000000	39852000000	11105000000	5676800000	1271800000	465380000	14008000000	11765000000	1848600000	686990000	11893000000
P14741_EI2BA_YEAST Translation initiation factor eIF-2B subunit alpha OS=Saccharomyces cerevisiae (strain ATCC 204508 / S288c) OX=559292 GN=GCN3 PE=1 SV=1	28838000	31983000	11836000	3342000	23044000	27656000	8491100	5005300	28446000	15193000	24254000	20352000	16063000	28424000	12621000	7887300	27018000	14124000	15488000	25050000	11531000	2817500	0	0	13365000	3806500	0	0	21706000	1327900	13540000	0	31013000	8272100	0	0	8003000	0	9314600	33324000	2572800	0	0	0	8129700	0	0	0	6391400
P14742_GFA1_YEAST Glutamine--fructose-6-phosphate aminotransferase [isomerizing] OS=Saccharomyces cerevisiae (strain ATCC 204508 / S288c) OX=559292 GN=GFA1 PE=1 SV=4	360340000	222250000	105270000	68290000	373260000	243240000	74310000	40215000	271950000	286490000	174230000	142130000	371070000	279640000	131910000	97379000	280170000	281300000	169460000	107000000	148830000	74677000	2121900	654230	284760000	59305000	10314000	0	322490000	9518400	0	0	300350000	56019000	0	0	304320000	3980400	103550000	159500000	71365000	4165800	0	0	113630000	12222000	1930700	0	96505000
P14743_NMT_YEAST Glycylpeptide N-tetradecanoyltransferase OS=Saccharomyces cerevisiae (strain ATCC 204508 / S288c) OX=559292 GN=NMT1 PE=1 SV=1	24310000	18648000	2532700	7062900	23346000	9090000	7851200	4345500	15385000	11790000	7133400	5703700	26875000	71661000	3293500	8578900	23786000	56700000	14013000	18502000	9205900	10654000	0	0	19709000	28595000	0	0	22225000	5333100	2201400	0	19403000	19151000	0	0	23587000	2347900	52745000	35610000	16969000	8788400	2134900	0	6776800	14203000	0	0	6801500
P14747_PP2B2_YEAST Serine/threonine-protein phosphatase 2B catalytic subunit A2 OS=Saccharomyces cerevisiae (strain ATCC 204508 / S288c) OX=559292 GN=CMP2 PE=1 SV=2	6599000	11366000	1823100	4547200	7626700	8223700	6421300	2185700	10407000	10790000	15471000	4593400	4298400	2314500	11133000	9342900	4974600	16367000	5862100	5828900	4272300	7845100	0	713770	7547000	19947000	14994000	0	10076000	4108200	0	0	4975200	9194400	5124100	0	6419200	7609900	15454000	29301000	3793200	1721000	1403400	1092500	0	4489900	0	0	0
P14832_CYPH_YEAST Peptidyl-prolyl cis-trans isomerase OS=Saccharomyces cerevisiae (strain ATCC 204508 / S288c) OX=559292 GN=CPR1 PE=1 SV=3	6078700000	5702700000	4258000000	3692600000	6852300000	5818900000	2842100000	2190100000	5680900000	7708800000	5090700000	4979300000	6180000000	7369900000	4510500000	4586700000	6030500000	7550600000	5837700000	5348200000	1856100000	2242200000	935700000	549880000	3541900000	2667500000	1119100000	1121100000	3704900000	1430700000	1125200000	991910000	3395100000	2453400000	716630000	809170000	3339200000	1202500000	4628500000	6027800000	2493400000	2466000000	1784700000	1542600000	2866400000	2541400000	1864800000	1588200000	3027400000
P14843_AROF_YEAST Phospho-2-dehydro-3-deoxyheptonate aldolase, phenylalanine-inhibited OS=Saccharomyces cerevisiae (strain ATCC 204508 / S288c) OX=559292 GN=ARO3 PE=1 SV=1	127810000	113400000	56689000	50823000	131600000	86690000	47090000	29762000	98581000	114170000	103440000	66400000	138320000	115170000	70341000	61847000	98865000	117230000	98305000	72785000	70202000	95742000	4130000	0	102320000	113140000	17456000	0	143660000	20142000	1264000	1432600	89082000	117410000	8587700	0	109550000	17651000	289190000	309010000	76003000	14101000	0	0	66007000	28970000	1917500	0	70184000
P14904_AMPL_YEAST Vacuolar aminopeptidase 1 OS=Saccharomyces cerevisiae (strain ATCC 204508 / S288c) OX=559292 GN=APE1 PE=1 SV=2	79639000	123980000	100900000	120090000	98838000	143820000	68749000	79699000	68543000	131530000	102090000	154780000	83472000	149200000	120710000	143830000	105810000	107950000	107310000	168160000	155740000	360470000	430940000	341930000	298150000	431320000	534110000	888940000	279210000	356990000	735360000	689610000	273730000	363300000	322030000	582650000	250660000	492620000	592430000	573080000	182690000	514570000	568180000	516810000	230790000	425000000	670780000	767290000	199570000
P14906_SEC63_YEAST Protein translocation protein SEC63 OS=Saccharomyces cerevisiae (strain ATCC 204508 / S288c) OX=559292 GN=SEC63 PE=1 SV=2	8403500	0	0	0	16240000	2838500	0	0	4874800	4696800	0	0	11387000	1868100	0	0	7489700	16725000	10254000	0	0	1718200	0	0	4637000	0	0	0	3743700	0	0	0	3243000	0	0	0	3889900	0	0	2405600	0	0	0	0	0	0	0	0	0
P14907_NSP1_YEAST Nucleoporin NSP1 OS=Saccharomyces cerevisiae (strain ATCC 204508 / S288c) OX=559292 GN=NSP1 PE=1 SV=1	114270000	181590000	117550000	135930000	143180000	152770000	92298000	89502000	126740000	172430000	223690000	251110000	140640000	223440000	203300000	262020000	155740000	216200000	208840000	308220000	26819000	106220000	113140000	68493000	50906000	124130000	94623000	229950000	74403000	53252000	127330000	130730000	48921000	84900000	41025000	108690000	36567000	111680000	96189000	130750000	9261000	15010000	51860000	30285000	9183900	11766000	50702000	45714000	0
P14922_CYC8_YEAST General transcriptional corepressor CYC8 OS=Saccharomyces cerevisiae (strain ATCC 204508 / S288c) OX=559292 GN=CYC8 PE=1 SV=2	62264000	42580000	45389000	45140000	65918000	58539000	34580000	25866000	54738000	65849000	66768000	70816000	68862000	74882000	61549000	65043000	48674000	75565000	51327000	65051000	23628000	56680000	53242000	18281000	52337000	73290000	34304000	73562000	36051000	23759000	32490000	9723900	32281000	38419000	11256000	18512000	42319000	44603000	91932000	132500000	9523300	12184000	8150100	1883900	9902900	13315000	9598400	12341000	7787700
P15019_TAL1_YEAST Transaldolase OS=Saccharomyces cerevisiae (strain ATCC 204508 / S288c) OX=559292 GN=TAL1 PE=1 SV=4	2356900000	2455800000	1692800000	1251600000	2481500000	2672900000	1277000000	693680000	2089700000	3019600000	2535600000	1870800000	2673300000	3471700000	2367100000	1663300000	2419400000	3029000000	2413600000	2103400000	1145200000	2417600000	668800000	192290000	2302300000	2671100000	1222400000	773670000	1993400000	1119400000	449490000	242380000	2030100000	2053900000	475860000	326090000	1934200000	1147700000	4662900000	4607800000	1184400000	1340300000	443420000	160230000	1454100000	1651400000	1015100000	260050000	1409900000
P15108_HSC82_YEAST ATP-dependent molecular chaperone HSC82 OS=Saccharomyces cerevisiae (strain ATCC 204508 / S288c) OX=559292 GN=HSC82 PE=1 SV=4	12318000000	12036000000	9065400000	8686200000	13491000000	12868000000	6174600000	4918300000	10032000000	15382000000	13981000000	12888000000	13071000000	14705000000	12727000000	11682000000	11871000000	15224000000	14346000000	13617000000	5201700000	10887000000	7583400000	3548600000	11269000000	12439000000	10521000000	10393000000	11496000000	6894400000	6259700000	2320000000	9917700000	9468400000	5663100000	6484700000	9819900000	9751900000	17621000000	18353000000	4113900000	7121300000	4779900000	1515500000	4930200000	7032100000	6679700000	3257000000	4355400000
P15180_SYKC_YEAST Lysine--tRNA ligase, cytoplasmic OS=Saccharomyces cerevisiae (strain ATCC 204508 / S288c) OX=559292 GN=KRS1 PE=1 SV=2	1981100000	1691900000	1166900000	956190000	2275300000	1835800000	703290000	538110000	1624800000	2324000000	1849400000	1543400000	2222600000	2535000000	1477700000	1401600000	1838000000	2400400000	1816000000	1548100000	558830000	1048400000	35362000	0	1458500000	1190100000	200510000	8735200	1356000000	390590000	1813400	0	1211200000	894800000	28995000	2006400	1301100000	71654000	1727100000	2402000000	430600000	333430000	35108000	0	554150000	433790000	9565300	2607200	529190000
P15202_CATA_YEAST Peroxisomal catalase A OS=Saccharomyces cerevisiae (strain ATCC 204508 / S288c) OX=559292 GN=CTA1 PE=1 SV=1	89387000	192200000	157590000	51426000	177540000	240920000	56900000	5729200	128910000	112060000	147530000	66022000	155030000	189540000	136790000	66179000	200050000	132340000	151820000	80644000	55001000	80243000	1430100	0	236550000	64714000	14801000	0	122460000	0	0	0	190550000	120600000	0	0	115270000	0	3592100	19952000	29423000	90117000	11941000	2447000	99717000	56433000	45701000	4382600	66818000
P15274_AMPD_YEAST AMP deaminase OS=Saccharomyces cerevisiae (strain ATCC 204508 / S288c) OX=559292 GN=AMD1 PE=1 SV=2	36758000	24743000	18152000	15242000	47449000	28035000	10330000	6642300	31443000	32139000	13534000	14178000	44754000	50279000	19148000	17850000	38277000	41814000	27079000	24268000	18037000	45728000	0	1361600	52885000	35810000	5311300	0	40569000	8092300	0	0	37032000	28189000	0	0	32814000	4187400	51914000	64613000	14047000	0	6321600	4799500	14714000	3973500	1534000	8977500	23325000
P15303_SEC23_YEAST Protein transport protein SEC23 OS=Saccharomyces cerevisiae (strain ATCC 204508 / S288c) OX=559292 GN=SEC23 PE=1 SV=1	432870000	371690000	175000000	116650000	510420000	353870000	111650000	77900000	398370000	463460000	313110000	197460000	507220000	583060000	199830000	165230000	425880000	471080000	278150000	182350000	157870000	190460000	3358300	0	349270000	167650000	23031000	0	395780000	55506000	0	691470	351230000	171130000	4926900	0	344010000	15581000	350780000	549350000	94942000	17916000	2207700	0	141130000	31353000	2816000	0	158540000
P15424_MS116_YEAST ATP-dependent RNA helicase MSS116, mitochondrial OS=Saccharomyces cerevisiae (strain ATCC 204508 / S288c) OX=559292 GN=MSS116 PE=1 SV=1	14345000	11161000	6672800	6084200	12130000	14029000	5690600	3243600	8535400	10955000	9808000	12965000	15511000	15341000	5702300	9195200	12535000	12531000	14598000	9753100	1259500	3147300	0	0	2765100	1655800	0	0	2821900	657970	0	80177	2549400	1435700	0	0	1663700	0	5990600	2501600	0	0	0	0	711330	862440	0	0	0
P15454_KGUA_YEAST Guanylate kinase OS=Saccharomyces cerevisiae (strain ATCC 204508 / S288c) OX=559292 GN=GUK1 PE=1 SV=2	1320300000	1026000000	589330000	519700000	1099800000	1147100000	382070000	297600000	994720000	1204100000	909380000	959000000	1359500000	1443000000	799230000	790170000	1199600000	1269100000	770190000	814510000	222840000	299050000	111890000	63850000	361990000	358710000	190860000	221930000	344650000	155030000	98740000	158050000	318050000	245580000	33736000	75483000	407430000	134950000	618990000	850640000	229810000	76873000	120570000	87956000	216590000	169270000	105760000	126000000	192320000
P15496_IDI1_YEAST Isopentenyl-diphosphate Delta-isomerase OS=Saccharomyces cerevisiae (strain ATCC 204508 / S288c) OX=559292 GN=IDI1 PE=1 SV=2	413830000	414250000	327200000	367720000	427460000	383980000	240260000	257170000	362980000	471860000	482340000	513720000	434700000	592970000	425320000	507660000	431900000	491260000	477530000	629140000	85209000	295760000	314100000	222670000	222250000	301020000	332730000	530070000	216920000	203610000	371740000	263570000	195990000	218420000	123970000	248510000	148440000	315680000	334480000	357170000	61194000	190480000	207120000	113010000	91275000	144510000	229020000	186530000	95555000
P15565_TRM1_YEAST tRNA (guanine(26)-N(2))-dimethyltransferase, mitochondrial OS=Saccharomyces cerevisiae (strain ATCC 204508 / S288c) OX=559292 GN=TRM1 PE=1 SV=1	75838000	58325000	64360000	47580000	64031000	67716000	42186000	27514000	55326000	85067000	72642000	62932000	81886000	112680000	70269000	70048000	66884000	86281000	82083000	66845000	18227000	37332000	12121000	1453500	35348000	41094000	21606000	0	19561000	34751000	0	0	39261000	37204000	5126800	0	18202000	18362000	22824000	34401000	3858500	12976000	0	0	5158600	6780900	3049700	0	3368700
P15624_SYFB_YEAST Phenylalanine--tRNA ligase beta subunit OS=Saccharomyces cerevisiae (strain ATCC 204508 / S288c) OX=559292 GN=FRS1 PE=1 SV=3	994480000	902610000	505030000	342710000	1094500000	892920000	315760000	191290000	741710000	1149700000	691370000	552150000	1062200000	1101600000	623770000	443150000	898430000	1179300000	740790000	514730000	327080000	639320000	57248000	1065200	660870000	569080000	141940000	3678100	691470000	148120000	7237000	0	650260000	588680000	55592000	4049300	608300000	106300000	1244400000	1230700000	208730000	145930000	9280600	1253500	309030000	311720000	24518000	1508400	260910000
P15625_SYFA_YEAST Phenylalanine--tRNA ligase alpha subunit OS=Saccharomyces cerevisiae (strain ATCC 204508 / S288c) OX=559292 GN=FRS2 PE=1 SV=3	748110000	724910000	313880000	234030000	791530000	725000000	224500000	130470000	597880000	893340000	603050000	376500000	890440000	945390000	447370000	306380000	703910000	937860000	570150000	371660000	250300000	595890000	52720000	19349000	572350000	633100000	116600000	60334000	646080000	149040000	21105000	29911000	518590000	541600000	61887000	14303000	519190000	152100000	1058600000	1279400000	235630000	101810000	17791000	8184400	238600000	257600000	50198000	20276000	215040000
P15646_FBRL_YEAST rRNA 2-O-methyltransferase fibrillarin OS=Saccharomyces cerevisiae (strain ATCC 204508 / S288c) OX=559292 GN=NOP1 PE=1 SV=1	397010000	580270000	348440000	343680000	518350000	600880000	277880000	190180000	434130000	761660000	511870000	404720000	512500000	850130000	377270000	391890000	402510000	672890000	594080000	555290000	56820000	60809000	1073400	0	108690000	67388000	7068000	0	134810000	29078000	0	0	113470000	58187000	2298300	0	112970000	4971900	146370000	150600000	19901000	5876100	0	0	17860000	20447000	0	0	31228000
P15700_KCY_YEAST Uridylate kinase OS=Saccharomyces cerevisiae (strain ATCC 204508 / S288c) OX=559292 GN=URA6 PE=1 SV=1	383190000	427200000	229090000	190360000	437600000	339420000	144670000	80991000	312110000	492080000	313790000	241650000	337960000	439600000	279180000	178190000	358910000	457720000	336750000	298410000	66241000	134320000	35473000	1593800	143150000	135470000	57499000	15204000	172530000	54390000	3090500	3306200	108280000	125960000	23020000	7514300	142950000	44003000	227570000	274820000	69681000	40252000	30184000	18756000	68434000	76910000	17844000	25669000	76932000
P15703_BGL2_YEAST Glucan 1,3-beta-glucosidase OS=Saccharomyces cerevisiae (strain ATCC 204508 / S288c) OX=559292 GN=BGL2 PE=1 SV=1	46935000	45320000	34003000	42072000	49240000	35775000	26283000	28802000	36832000	43235000	50147000	44710000	54646000	51643000	50265000	38533000	33165000	45792000	52059000	54652000	10966000	64657000	75400000	73551000	44199000	81624000	77785000	166580000	40108000	45555000	55782000	48785000	31987000	40718000	27033000	73357000	26438000	86906000	108520000	97926000	16965000	32871000	52603000	20410000	15952000	20061000	73410000	51610000	10099000
P15705_STI1_YEAST Heat shock protein STI1 OS=Saccharomyces cerevisiae (strain ATCC 204508 / S288c) OX=559292 GN=STI1 PE=1 SV=1	1628600000	1672800000	1303600000	1438600000	1615800000	1589200000	857530000	818770000	1455900000	1827000000	1919700000	2140100000	1536000000	1749600000	1714200000	1948300000	1397100000	1817700000	1912900000	2488700000	730540000	1593200000	1655300000	1271900000	1536400000	1856600000	1650800000	2882700000	1459100000	1241700000	1913400000	2218700000	1312100000	1636700000	829130000	1609900000	1222400000	1732700000	2268100000	2817100000	535800000	1020500000	1129700000	907780000	656320000	983800000	1120900000	1183500000	650730000
P15731_UBC4_YEAST Ubiquitin-conjugating enzyme E2 4 OS=Saccharomyces cerevisiae (strain ATCC 204508 / S288c) OX=559292 GN=UBC4 PE=1 SV=1	221240000	237540000	109990000	87696000	454990000	339940000	77783000	49896000	271230000	385660000	199810000	202510000	507330000	542390000	197940000	205470000	344800000	408950000	211440000	57615000	45422000	127700000	20341000	2635800	216110000	125650000	33287000	9275100	201760000	31416000	10717000	7397000	81525000	101840000	8140300	1851300	188670000	16903000	152690000	443350000	57759000	46186000	13434000	3500400	79396000	44209000	35161000	8923700	34387000
P15873_PCNA_YEAST Proliferating cell nuclear antigen OS=Saccharomyces cerevisiae (strain ATCC 204508 / S288c) OX=559292 GN=POL30 PE=1 SV=1	166330000	152170000	147900000	119070000	161390000	164220000	78600000	78077000	124900000	167720000	191710000	207300000	183830000	240240000	195410000	211580000	146200000	177200000	174360000	208100000	59301000	182560000	94557000	49172000	136920000	205610000	145540000	318950000	91473000	89009000	182710000	104480000	113440000	136430000	70781000	98436000	84800000	146030000	368040000	323990000	37223000	116850000	141420000	45502000	59217000	159460000	168280000	74078000	24892000
P15891_ABP1_YEAST Actin-binding protein OS=Saccharomyces cerevisiae (strain ATCC 204508 / S288c) OX=559292 GN=ABP1 PE=1 SV=4	859830000	726840000	643540000	662000000	886350000	620010000	400170000	354790000	724410000	870690000	803940000	1012800000	801950000	883090000	842050000	750030000	786920000	889570000	913150000	897970000	416840000	878120000	593780000	404420000	928610000	977480000	600210000	1216800000	793040000	571270000	666800000	747670000	802920000	848520000	332280000	466150000	725660000	754900000	860920000	1382000000	231170000	390020000	478680000	345850000	315810000	318090000	588090000	477300000	256790000
P15992_HSP26_YEAST Heat shock protein 26 OS=Saccharomyces cerevisiae (strain ATCC 204508 / S288c) OX=559292 GN=HSP26 PE=1 SV=3	153910000	134970000	89070000	109840000	180570000	124950000	75118000	56425000	114400000	166080000	172870000	150060000	147150000	152260000	148290000	110730000	125200000	152950000	193320000	177110000	1360400000	2231100000	732690000	289280000	2356500000	2428400000	1149400000	1257000000	3019900000	1312400000	853360000	869050000	2556300000	2090500000	510280000	556200000	2601300000	956050000	3488000000	4462200000	4665700000	6883500000	7914500000	6428300000	5283600000	6880000000	8616800000	8613400000	5180900000
P16120_THRC_YEAST Threonine synthase OS=Saccharomyces cerevisiae (strain ATCC 204508 / S288c) OX=559292 GN=THR4 PE=1 SV=1	2293200000	2415900000	2060800000	2012100000	2654900000	2565200000	1458300000	1155300000	2108300000	3444700000	3013300000	3057000000	2549600000	3160500000	2890600000	2608500000	2179400000	3097300000	3077900000	3143100000	714090000	1884200000	2111400000	938550000	1448800000	2331800000	2243900000	3123400000	1632000000	1385600000	1863000000	1019000000	1300400000	1596400000	1154200000	1573900000	1474500000	2391300000	3131700000	3135300000	685160000	1653700000	1755500000	971550000	805240000	1703100000	1892400000	1477700000	708720000
P16140_VATB_YEAST V-type proton ATPase subunit B OS=Saccharomyces cerevisiae (strain ATCC 204508 / S288c) OX=559292 GN=VMA2 PE=1 SV=2	2589800000	1966300000	1163600000	791530000	2632000000	2232600000	754640000	463460000	1953800000	2525200000	1826000000	1408500000	2927500000	2616600000	1402100000	1173600000	2360400000	2376200000	1716600000	1246300000	1226000000	2294700000	909270000	54562000	2897000000	2706000000	1286100000	402550000	2681800000	1171300000	178600000	43579000	2372200000	1975300000	679110000	93493000	2168200000	1182500000	4327500000	4289200000	837810000	1200700000	312590000	43855000	1106500000	1522200000	790480000	91183000	1056000000
P16370_RPB3_YEAST DNA-directed RNA polymerase II subunit RPB3 OS=Saccharomyces cerevisiae (strain ATCC 204508 / S288c) OX=559292 GN=RPB3 PE=1 SV=2	21135000	33289000	21758000	15731000	34312000	36191000	12815000	7453200	21556000	32363000	31140000	23735000	36913000	38800000	31244000	23007000	21252000	31441000	27477000	22723000	10837000	27040000	6928900	0	26081000	32679000	9109700	0	22224000	11313000	0	0	27913000	32434000	6933500	0	19255000	14615000	40788000	46241000	1886000	0	0	0	5113600	8280400	0	0	9149600
P16387_ODPA_YEAST Pyruvate dehydrogenase E1 component subunit alpha, mitochondrial OS=Saccharomyces cerevisiae (strain ATCC 204508 / S288c) OX=559292 GN=PDA1 PE=1 SV=2	414650000	504510000	258380000	186590000	508950000	476380000	158240000	117630000	377530000	505510000	441800000	332720000	479330000	519270000	348860000	238890000	401040000	576220000	433040000	345250000	145490000	349450000	33130000	1096000	360570000	298880000	129040000	34162000	418910000	142660000	11843000	1269800	356690000	376550000	41667000	1504600	331320000	56619000	551330000	623550000	118560000	42732000	2789900	0	175990000	89971000	2355200	901840	155570000
P16451_ODPX_YEAST Pyruvate dehydrogenase complex protein X component, mitochondrial OS=Saccharomyces cerevisiae (strain ATCC 204508 / S288c) OX=559292 GN=PDX1 PE=1 SV=1	23670000	26611000	13620000	20361000	17283000	22295000	12879000	12764000	17106000	27449000	23020000	28172000	26791000	39477000	12216000	19974000	18543000	30340000	26558000	36511000	7210400	36482000	22888000	19325000	12233000	34390000	24335000	34456000	13138000	18921000	22722000	30248000	19828000	18863000	14739000	17021000	17000000	39887000	60685000	59219000	2818800	5011800	8860100	11459000	3560800	7970600	12299000	14005000	1335000
P16474_BIP_YEAST Endoplasmic reticulum chaperone BiP OS=Saccharomyces cerevisiae (strain ATCC 204508 / S288c) OX=559292 GN=KAR2 PE=1 SV=1	574700000	504040000	336230000	263350000	629290000	591020000	255200000	163500000	440990000	730300000	518300000	464080000	672470000	654110000	493070000	342290000	526680000	686050000	528330000	429690000	172560000	247330000	48173000	11961000	362510000	311850000	94059000	22920000	398000000	98515000	15745000	8979700	329360000	187920000	28383000	7914200	291190000	65196000	562340000	603060000	36335000	25577000	21458000	8279000	39439000	52741000	41964000	15121000	42097000
P16521_EF3A_YEAST Elongation factor 3A OS=Saccharomyces cerevisiae (strain ATCC 204508 / S288c) OX=559292 GN=YEF3 PE=1 SV=4	17782000000	13235000000	8449200000	7330100000	18432000000	12530000000	5834400000	4305300000	12864000000	17081000000	13251000000	10751000000	17317000000	16324000000	11457000000	9102500000	14362000000	17879000000	13819000000	10801000000	5795400000	4985600000	375260000	94272000	11361000000	4624200000	1298800000	326920000	12634000000	1793800000	181190000	265280000	10839000000	4452700000	335360000	176840000	11405000000	685240000	8526100000	12179000000	3134900000	1091900000	98216000	73383000	3469900000	1350400000	197910000	63697000	3025100000
P16547_OM45_YEAST Mitochondrial outer membrane protein OM45 OS=Saccharomyces cerevisiae (strain ATCC 204508 / S288c) OX=559292 GN=OM45 PE=1 SV=2	1586300	1867100	1679100	3754700	0	0	807490	3059100	0	3164500	0	4722200	5955300	0	2873600	2358500	2415900	1036000	4596800	7931100	24583000	52726000	48633000	23139000	63489000	83096000	61033000	89776000	47544000	45281000	53570000	60750000	56499000	62938000	39898000	61826000	49218000	69545000	101260000	112840000	45507000	76913000	66332000	88089000	64384000	57693000	129630000	89994000	53487000
P16550_APA1_YEAST Protein APA1 OS=Saccharomyces cerevisiae (strain ATCC 204508 / S288c) OX=559292 GN=APA1 PE=1 SV=4	634590000	550130000	305740000	235540000	716960000	432230000	221220000	143180000	579920000	631470000	571420000	368470000	814030000	709900000	360400000	336810000	537220000	590060000	451970000	406640000	211810000	291480000	35507000	26349000	454340000	244360000	94978000	77280000	501250000	77260000	17296000	43553000	429800000	235110000	19845000	15380000	455140000	61469000	388230000	673630000	72580000	23099000	26225000	14868000	76014000	42877000	41582000	14966000	66269000
P16603_NCPR_YEAST NADPH--cytochrome P450 reductase OS=Saccharomyces cerevisiae (strain ATCC 204508 / S288c) OX=559292 GN=NCP1 PE=1 SV=3	95500000	107540000	47751000	35523000	136040000	109160000	31859000	20206000	80023000	143210000	74294000	50920000	132460000	126450000	59187000	33736000	104430000	136460000	88360000	55616000	33250000	38339000	538720	0	86962000	36630000	3031200	0	70658000	8091100	0	0	59342000	38814000	0	0	62737000	0	70053000	112010000	22466000	6290000	0	0	19619000	3729700	0	0	15349000
P16622_HEMH_YEAST Ferrochelatase, mitochondrial OS=Saccharomyces cerevisiae (strain ATCC 204508 / S288c) OX=559292 GN=HEM15 PE=1 SV=1	115360000	91339000	45362000	32294000	126220000	85235000	27535000	22958000	91457000	114400000	66792000	65042000	123570000	114970000	59961000	55132000	100390000	88213000	77228000	44797000	101180000	132090000	5834500	587080	200990000	144230000	23963000	1479900	212350000	56939000	0	664420	172150000	132290000	6304300	0	172600000	11590000	228580000	452730000	42966000	7746900	0	0	47568000	33016000	1344100	0	29546000
P16649_TUP1_YEAST General transcriptional corepressor TUP1 OS=Saccharomyces cerevisiae (strain ATCC 204508 / S288c) OX=559292 GN=TUP1 PE=1 SV=2	302630000	360830000	311730000	336440000	325310000	334010000	218730000	228990000	299570000	375200000	418430000	456650000	348460000	396380000	378220000	481420000	257020000	400400000	387530000	631310000	142500000	376860000	366390000	353910000	245220000	394580000	460810000	897770000	320410000	283840000	606600000	703880000	239680000	266000000	258010000	427070000	196650000	491000000	474340000	414290000	92249000	260630000	221140000	227200000	108060000	211430000	296650000	295330000	79570000
P16861_PFKA1_YEAST ATP-dependent 6-phosphofructokinase subunit alpha OS=Saccharomyces cerevisiae (strain ATCC 204508 / S288c) OX=559292 GN=PFK1 PE=1 SV=1	3159500000	2593000000	1292500000	969600000	3323700000	2417200000	901980000	568260000	2892800000	2873200000	1906400000	1363500000	3209300000	3190800000	1438500000	1117100000	2848900000	2984100000	1932300000	1444200000	1543800000	2095200000	91182000	2695500	3391400000	1853900000	337500000	12944000	3272500000	592530000	3190900	242770000	2907700000	2568000000	87822000	1304500	2957500000	213180000	5107400000	6247400000	1235300000	244690000	13519000	0	1395100000	566930000	35911000	3384300	1218100000
P16862_PFKA2_YEAST ATP-dependent 6-phosphofructokinase subunit beta OS=Saccharomyces cerevisiae (strain ATCC 204508 / S288c) OX=559292 GN=PFK2 PE=1 SV=4	2993200000	2270900000	1191100000	833770000	2919200000	2201800000	858570000	507660000	2556000000	2526000000	1749800000	1344500000	2991400000	2598400000	1495800000	1099600000	2774000000	2408500000	1753500000	1387900000	1487100000	1803700000	108930000	4516600	3187500000	1529500000	302040000	16058000	2913000000	436410000	16885000	7811700	2955700000	2497700000	63416000	3414900	2326900000	125010000	3994900000	4796100000	1068300000	214710000	31385000	7089100	1317300000	424310000	67470000	18265000	972630000
P16965_STF2_YEAST ATPase-stabilizing factor 15 kDa protein OS=Saccharomyces cerevisiae (strain ATCC 204508 / S288c) OX=559292 GN=STF2 PE=1 SV=2	29674000	40099000	31275000	36096000	43848000	35930000	26105000	26871000	37869000	43809000	42576000	47177000	26560000	41111000	44802000	40158000	33010000	32753000	49773000	77391000	255460000	469580000	737990000	773330000	464910000	618130000	639770000	1144500000	378330000	537580000	615850000	1313500000	399080000	604900000	465330000	714850000	377620000	737930000	1085700000	1089600000	30867000	75382000	180650000	162490000	41894000	147510000	210150000	206780000	31577000
P17076_RL8A_YEAST 60S ribosomal protein L8-A OS=Saccharomyces cerevisiae (strain ATCC 204508 / S288c) OX=559292 GN=RPL8A PE=1 SV=4	547900000	691010000	510710000	441560000	778050000	815370000	244840000	204520000	526700000	741130000	876450000	804730000	645500000	718030000	618930000	394960000	617710000	709740000	839970000	850000000	202860000	364400000	11182000	565130	560230000	378240000	126150000	0	551240000	169410000	0	0	539910000	395260000	24896000	0	505890000	45480000	770170000	744400000	124900000	132090000	1911500	4148400	279140000	150220000	11542000	0	222370000
P17106_CBF1_YEAST Centromere-binding protein 1 OS=Saccharomyces cerevisiae (strain ATCC 204508 / S288c) OX=559292 GN=CBF1 PE=1 SV=2	21546000	24087000	14485000	22127000	21561000	10524000	16657000	15947000	17446000	27162000	15230000	29205000	20982000	19568000	19819000	23064000	11353000	19696000	23788000	35280000	15116000	29364000	45972000	42403000	18875000	29747000	42106000	107760000	23201000	29879000	64390000	60842000	12663000	27409000	20777000	49978000	12389000	51320000	52750000	52485000	5761900	13897000	21435000	19393000	2052100	7880500	17429000	22703000	1882500
P17255_VATA_YEAST V-type proton ATPase catalytic subunit A OS=Saccharomyces cerevisiae (strain ATCC 204508 / S288c) OX=559292 GN=VMA1 PE=1 SV=3	5142500000	4768000000	2935800000	2345600000	5332200000	5110400000	2080300000	1322500000	4160700000	5915400000	4677300000	3720400000	5551100000	6525900000	3917200000	3240400000	4795000000	5635000000	4476900000	3921400000	2844700000	5889900000	3085500000	928830000	6431700000	6615800000	4181300000	2604400000	5690000000	3351300000	1953400000	419640000	5273700000	5341900000	2295700000	1680100000	5210400000	3832100000	9389000000	10065000000	1859700000	3153900000	1274800000	113520000	2415500000	3662500000	2571600000	494420000	2134000000
P17423_KHSE_YEAST Homoserine kinase OS=Saccharomyces cerevisiae (strain ATCC 204508 / S288c) OX=559292 GN=THR1 PE=1 SV=4	371520000	361740000	329060000	366760000	421710000	348790000	235680000	204580000	281040000	434020000	507830000	460400000	404000000	492590000	393950000	448910000	296100000	454030000	475530000	443410000	112870000	303320000	469370000	358730000	284220000	463360000	386380000	682270000	173030000	314770000	580710000	403310000	257670000	272370000	273110000	456370000	209600000	463680000	537590000	503660000	133680000	309910000	375070000	230070000	125590000	282020000	448240000	283970000	153900000
P17505_MDHM_YEAST Malate dehydrogenase, mitochondrial OS=Saccharomyces cerevisiae (strain ATCC 204508 / S288c) OX=559292 GN=MDH1 PE=1 SV=2	494250000	467900000	308280000	186290000	478660000	459350000	204980000	123930000	332180000	503680000	530180000	318400000	468960000	598470000	418090000	234710000	406400000	524350000	460370000	284200000	467580000	1669800000	851590000	94281000	1152900000	1952700000	1313200000	250700000	1193300000	716800000	186520000	83549000	1114700000	1310800000	599420000	110790000	973650000	1720900000	2462300000	2486000000	1193900000	1375200000	452880000	234230000	1439200000	2368500000	822120000	318760000	1543700000
P17536_TPM1_YEAST Tropomyosin-1 OS=Saccharomyces cerevisiae (strain ATCC 204508 / S288c) OX=559292 GN=TPM1 PE=1 SV=1	672980000	579710000	442590000	638040000	636680000	635920000	424830000	301120000	555770000	831400000	871730000	992650000	573440000	622310000	825840000	850610000	344420000	809500000	756650000	1085200000	207290000	712540000	971290000	1074300000	456300000	1047400000	1047200000	2444000000	554340000	704890000	1379100000	1474300000	451680000	614220000	446590000	812000000	450580000	1405500000	1198400000	1427300000	349590000	585090000	878100000	728830000	242840000	606370000	913740000	965150000	372380000
P17555_CAP_YEAST Adenylyl cyclase-associated protein OS=Saccharomyces cerevisiae (strain ATCC 204508 / S288c) OX=559292 GN=SRV2 PE=1 SV=1	220440000	216440000	113460000	111110000	248940000	185210000	92977000	60076000	176210000	249720000	207760000	149100000	235990000	194300000	171850000	133370000	161430000	290280000	185270000	169900000	135790000	246880000	163820000	77466000	206140000	241600000	198160000	138180000	230410000	166170000	112400000	78323000	181450000	238910000	68077000	101280000	236060000	260680000	445950000	453940000	37939000	108020000	68331000	27747000	29473000	140610000	95872000	24096000	48610000
P17649_GABAT_YEAST 4-aminobutyrate aminotransferase OS=Saccharomyces cerevisiae (strain ATCC 204508 / S288c) OX=559292 GN=UGA1 PE=1 SV=2	44956000	60225000	29934000	18233000	74871000	72140000	20879000	9002000	50285000	73642000	42830000	34451000	51324000	53185000	31556000	14882000	31341000	80022000	48146000	29302000	79053000	171990000	60045000	1835900	178660000	279750000	126210000	8333900	203750000	122710000	5834900	863380	142550000	177500000	59040000	1567000	130880000	110610000	292480000	420770000	150790000	139630000	9720600	1049600	160520000	280720000	31207000	3780200	196330000
P17695_GLRX2_YEAST Glutaredoxin-2, mitochondrial OS=Saccharomyces cerevisiae (strain ATCC 204508 / S288c) OX=559292 GN=GRX2 PE=1 SV=3	464150000	405400000	359000000	376210000	534220000	592920000	224910000	221990000	415020000	569530000	589960000	635490000	526610000	691400000	579120000	569690000	431030000	734570000	636120000	671400000	286040000	821880000	926450000	606860000	796980000	1028500000	861540000	1855600000	733250000	552970000	1359300000	917160000	613410000	682530000	502530000	882720000	582470000	1065300000	1616500000	1772800000	399060000	951730000	1334300000	879330000	469670000	974940000	1495000000	1158700000	576270000
P17709_HXKG_YEAST Glucokinase-1 OS=Saccharomyces cerevisiae (strain ATCC 204508 / S288c) OX=559292 GN=GLK1 PE=1 SV=1	940330000	373360000	207780000	138970000	540820000	619250000	112530000	63184000	614400000	429730000	329160000	650870000	606650000	823620000	277390000	196040000	757000000	437430000	331070000	254930000	1084400000	906670000	38834000	0	2499800000	867850000	201600000	12293000	2010400000	239880000	0	1684600	2007000000	917560000	38742000	0	2049000000	119240000	2040500000	2994700000	1294800000	292980000	37996000	3500300	1396000000	498950000	82762000	18888000	1255800000
P17883_SKI3_YEAST Superkiller protein 3 OS=Saccharomyces cerevisiae (strain ATCC 204508 / S288c) OX=559292 GN=SKI3 PE=1 SV=2	16191000	13791000	10038000	6008200	22469000	16929000	3909600	1697600	12498000	18553000	14703000	11251000	16248000	24260000	7787200	9633300	19633000	25901000	16482000	12986000	9903100	4686000	0	0	25525000	7345500	0	0	13154000	2140100	0	0	17376000	9773800	0	0	19759000	0	13340000	19472000	5502000	0	0	0	5648100	2713800	0	0	4996000
P17891_CLC1_YEAST Clathrin light chain OS=Saccharomyces cerevisiae (strain ATCC 204508 / S288c) OX=559292 GN=CLC1 PE=1 SV=1	80596000	66280000	66931000	79874000	91917000	100010000	54999000	50694000	56582000	97360000	111750000	138460000	117870000	125110000	131690000	135590000	80608000	106150000	117900000	123710000	47525000	165980000	205680000	142110000	113110000	201960000	204600000	408440000	93682000	107240000	272020000	261070000	84609000	118340000	96291000	195650000	67742000	215850000	189910000	140030000	20630000	73106000	111310000	105670000	40957000	84358000	116380000	95449000	41661000
P17967_PDI_YEAST Protein disulfide-isomerase OS=Saccharomyces cerevisiae (strain ATCC 204508 / S288c) OX=559292 GN=PDI1 PE=1 SV=2	863580000	798310000	530220000	517620000	848470000	793570000	294050000	283610000	710030000	858550000	798900000	669220000	808240000	829660000	715870000	583060000	660920000	855170000	737320000	884870000	223510000	563620000	247950000	92294000	516380000	583770000	403160000	423910000	474970000	182560000	209620000	104460000	466050000	438700000	152450000	112870000	384620000	360420000	883780000	861060000	133270000	247730000	207800000	127340000	167710000	187830000	253600000	204940000	164490000
P18239_ADT2_YEAST ADP,ATP carrier protein 2 OS=Saccharomyces cerevisiae (strain ATCC 204508 / S288c) OX=559292 GN=PET9 PE=1 SV=2	225640000	120850000	68686000	51140000	288490000	113530000	46247000	30290000	168150000	144860000	89509000	67952000	264080000	182940000	69647000	48429000	215760000	160650000	96757000	59907000	60348000	55091000	8601000	690400	122950000	48481000	20309000	3833200	131470000	25979000	6483900	992410	129360000	52774000	4138600	2708600	126850000	12119000	101380000	133660000	61958000	7734800	4967700	2130600	87792000	8164400	3944600	4897500	83000000
P18544_ARGD_YEAST Acetylornithine aminotransferase, mitochondrial OS=Saccharomyces cerevisiae (strain ATCC 204508 / S288c) OX=559292 GN=ARG8 PE=1 SV=1	5654500	8644000	2143700	1568600	10064000	4635100	2594700	4170300	4408500	6624800	8691000	8177800	6257600	9851300	2817400	3331200	4945900	3470500	4219700	1214900	1433200	2865100	3128300	0	1624700	6070100	0	0	5885700	3121400	0	0	8227500	3915500	1754600	0	2478400	1778500	6499300	9990500	1333300	4709700	0	0	4004100	4068400	0	0	3339100
P18562_UPP_YEAST Uracil phosphoribosyltransferase OS=Saccharomyces cerevisiae (strain ATCC 204508 / S288c) OX=559292 GN=FUR1 PE=1 SV=2	404850000	328780000	191150000	131070000	505720000	297810000	114530000	67432000	356040000	466640000	258610000	209770000	510490000	446210000	196140000	162830000	380430000	420100000	260500000	209120000	109290000	85481000	1139400	0	257800000	74891000	12846000	0	261300000	24002000	0	278420	236980000	87518000	2706100	293740	254270000	6494400	201750000	258880000	127960000	14537000	2010500	0	151970000	44352000	2253500	683880	130550000
P18759_SEC18_YEAST Vesicular-fusion protein SEC18 OS=Saccharomyces cerevisiae (strain ATCC 204508 / S288c) OX=559292 GN=SEC18 PE=1 SV=2	88904000	53869000	29687000	19651000	90222000	58981000	16693000	14766000	58337000	66128000	56044000	39947000	100370000	70360000	47988000	27857000	78481000	66878000	49369000	39212000	15713000	8444000	0	0	42147000	6498800	0	0	31450000	2433800	0	0	36027000	6708000	0	0	35289000	0	9417600	29109000	3295600	0	952660	0	6299800	765290	0	0	3418300
P18899_DDR48_YEAST Stress protein DDR48 OS=Saccharomyces cerevisiae (strain ATCC 204508 / S288c) OX=559292 GN=DDR48 PE=1 SV=4	27658000	22654000	18598000	24942000	26348000	24841000	17563000	18039000	21283000	29666000	30627000	40876000	12424000	25258000	31819000	32032000	25854000	33584000	41781000	45765000	18994000	42970000	87086000	73313000	39320000	92107000	84827000	163970000	51080000	49875000	57833000	81927000	51527000	50597000	49895000	68218000	27425000	98776000	51361000	70731000	20388000	42860000	67278000	67664000	9792300	47879000	49483000	85142000	17423000
P18962_DAP2_YEAST Dipeptidyl aminopeptidase B OS=Saccharomyces cerevisiae (strain ATCC 204508 / S288c) OX=559292 GN=DAP2 PE=1 SV=2	4715400	1687400	4381400	12481000	2971500	1888700	14170000	2196600	930780000	2105600	1789500	6086500	4164500	6216300	3786100	5312400	1969400	23940000	14810000	14779000	14491000	251000000	5205700	1886300	3324700	15912000	21935000	15931000	5525000	8171700	3356600	7612300	14279000	11117000	5845200	6016200	5486500	9859900	25703000	4507800	4625600	27366000	28131000	28039000	26284000	13687000	13727000	38112000	5995900
P19097_FAS2_YEAST Fatty acid synthase subunit alpha OS=Saccharomyces cerevisiae (strain ATCC 204508 / S288c) OX=559292 GN=FAS2 PE=1 SV=2	5079500000	4405900000	2000700000	1283200000	5159900000	4473400000	1459400000	722750000	3797900000	5484100000	3328500000	2244000000	4859900000	5871700000	2667600000	1612400000	4384100000	5551200000	3263800000	2077500000	2772700000	4257300000	165050000	57306000	5772100000	3711800000	570240000	51055000	5571100000	981140000	20001000	28885000	5453200000	4383900000	141330000	39583000	5054700000	402530000	7413800000	10496000000	1198900000	396070000	86370000	61907000	1462300000	768660000	78460000	58015000	1272200000
P19146_ARF2_YEAST ADP-ribosylation factor 2 OS=Saccharomyces cerevisiae (strain ATCC 204508 / S288c) OX=559292 GN=ARF2 PE=1 SV=3	69583000	53447000	32765000	42024000	100320000	15360000	15582000	10076000	69922000	64058000	43983000	27998000	136410000	62828000	17903000	28754000	47310000	59797000	44332000	39559000	20490000	32849000	0	0	52405000	27673000	0	0	54500000	6321700	0	0	46284000	15103000	0	0	53048000	3554900	49224000	106320000	13609000	9766300	0	0	27471000	13906000	0	0	17525000
P19211_IF5A2_YEAST Eukaryotic translation initiation factor 5A-2 OS=Saccharomyces cerevisiae (strain ATCC 204508 / S288c) OX=559292 GN=ANB1 PE=1 SV=3	1082100	1091500	0	837100	2107300	4891200	880890	2005200	0	1870500	0	2335500	0	3243500	1349500	1381900	1691000	2957200	4687900	2836500	76087000	172460000	106130000	58471000	193660000	238350000	133090000	254670000	163870000	93374000	122210000	127670000	175620000	145890000	77433000	105490000	134940000	118420000	264220000	329270000	1718700	5430900	2217500	5815600	1551100	5325700	6186300	1464700	3396800
P19262_ODO2_YEAST Dihydrolipoyllysine-residue succinyltransferase component of 2-oxoglutarate dehydrogenase complex, mitochondrial OS=Saccharomyces cerevisiae (strain ATCC 204508 / S288c) OX=559292 GN=KGD2 PE=1 SV=2	65626000	61994000	55260000	53755000	67665000	79449000	32326000	27510000	47052000	80508000	78079000	102990000	64272000	84757000	79419000	108920000	76835000	70049000	81070000	82063000	54204000	157370000	85585000	66254000	138860000	209400000	175580000	290410000	113720000	98991000	137340000	36099000	125080000	119170000	80534000	109190000	121980000	173530000	244310000	219620000	99109000	136650000	270450000	117780000	123830000	212820000	289840000	202670000	101600000
P19358_METK2_YEAST S-adenosylmethionine synthase 2 OS=Saccharomyces cerevisiae (strain ATCC 204508 / S288c) OX=559292 GN=SAM2 PE=1 SV=3	368060000	236550000	155910000	142050000	329220000	204440000	88386000	89432000	262210000	260650000	191040000	228670000	307220000	314100000	176990000	186650000	270720000	284620000	223800000	190000000	162440000	417790000	481020000	308480000	323940000	508020000	454820000	962420000	325000000	299090000	714890000	740960000	313290000	416630000	288680000	501760000	323870000	481560000	515540000	576190000	43685000	14877000	12771000	1254500	42664000	23160000	16024000	11343000	42387000
P19414_ACON_YEAST Aconitate hydratase, mitochondrial OS=Saccharomyces cerevisiae (strain ATCC 204508 / S288c) OX=559292 GN=ACO1 PE=1 SV=2	937390000	885240000	423650000	259790000	992510000	1040500000	288380000	149980000	770930000	1036200000	746170000	514700000	1069200000	1229000000	598820000	418590000	855290000	989660000	647070000	430780000	934720000	2160600000	489620000	43131000	2119100000	2489200000	702720000	209840000	2015400000	597230000	122730000	11952000	1879400000	2151100000	707740000	81570000	1833400000	993170000	3351200000	3724600000	1569700000	984210000	284090000	67332000	1758100000	1500900000	495400000	107180000	1610300000
P19454_CSK22_YEAST Casein kinase II subunit alpha OS=Saccharomyces cerevisiae (strain ATCC 204508 / S288c) OX=559292 GN=CKA2 PE=1 SV=2	34981000	27315000	18090000	12608000	38526000	19948000	11017000	7277700	23678000	24081000	25355000	16994000	36503000	27404000	17635000	20948000	23363000	32873000	29471000	22345000	10953000	17108000	0	0	19848000	10039000	0	1834900	24926000	4820000	0	0	24742000	7820600	0	0	16111000	0	20101000	25623000	1979600	0	0	0	5053100	1827000	0	0	6339900
P19881_PNPP_YEAST 4-nitrophenylphosphatase OS=Saccharomyces cerevisiae (strain ATCC 204508 / S288c) OX=559292 GN=PHO13 PE=1 SV=2	73055000	55367000	50330000	75189000	73658000	61103000	38122000	40733000	63328000	83757000	91865000	107100000	89775000	117860000	75936000	103170000	59972000	73641000	93580000	99454000	6056700	23157000	43903000	23964000	17357000	40367000	24739000	72364000	17525000	25202000	65595000	11280000	19326000	19368000	6737300	25775000	5445400	48144000	34303000	50417000	6073500	8769100	14425000	4221800	4374200	8600900	14420000	9962300	1364900
P19882_HSP60_YEAST Heat shock protein 60, mitochondrial OS=Saccharomyces cerevisiae (strain ATCC 204508 / S288c) OX=559292 GN=HSP60 PE=1 SV=1	3094200000	3277400000	2653500000	3157900000	3383300000	3595200000	1902500000	1827800000	2393300000	4073000000	4015700000	4380200000	3617900000	4504900000	3920200000	4119500000	3141200000	3943100000	4208500000	4936300000	1643100000	4022000000	4579100000	3084700000	3855700000	5055400000	4831500000	7660300000	3390000000	3103600000	5452200000	4436900000	3194400000	3382100000	2805000000	4541600000	2963700000	4630100000	6143000000	6009100000	1123900000	2500800000	3007100000	2325800000	1437200000	2441500000	3454800000	3005300000	1345300000
P19955_RT31_YEAST 37S ribosomal protein YMR-31, mitochondrial OS=Saccharomyces cerevisiae (strain ATCC 204508 / S288c) OX=559292 GN=YMR31 PE=1 SV=1	6945000	7251400	2013900	2279900	8317700	7335700	2483600	1228300	6637000	6030000	3822500	5785200	7553800	9662600	4274800	2782900	9200600	8421500	3397100	2355900	4939900	9456900	0	0	11126000	8578600	3128200	0	9377700	0	0	0	10308000	4751400	0	0	6076300	1907700	18380000	9740900	6251300	4704200	4283900	2254900	9214900	4935300	5148200	7550000	7399300
P20049_TYR1_YEAST Prephenate dehydrogenase [NADP(+)] OS=Saccharomyces cerevisiae (strain ATCC 204508 / S288c) OX=559292 GN=TYR1 PE=1 SV=2	15160000	9182600	4031700	1652500	13808000	13957000	2360000	1571300	7900000	11773000	8643900	3749500	12169000	9548100	5471400	3857100	7835700	0	9601900	5121400	3463000	3690500	0	0	7727400	0	0	1959900	1246400	1928500	0	0	9227400	6067700	0	0	4547100	0	5978200	6518400	4921300	0	0	0	4878000	0	0	0	5303900
P20051_PYRC_YEAST Dihydroorotase OS=Saccharomyces cerevisiae (strain ATCC 204508 / S288c) OX=559292 GN=URA4 PE=1 SV=2	130690000	141370000	130960000	124110000	115850000	132230000	73711000	86659000	105350000	172020000	150920000	208210000	150780000	173840000	175760000	193350000	120700000	168390000	144680000	208100000	38213000	128470000	192060000	122960000	97225000	111800000	127010000	307040000	71041000	93209000	232730000	244980000	76901000	117660000	78376000	155500000	77481000	198970000	227450000	228250000	39532000	120030000	169250000	105880000	30782000	83225000	111320000	143430000	37290000
P20081_FKBP_YEAST FK506-binding protein 1 OS=Saccharomyces cerevisiae (strain ATCC 204508 / S288c) OX=559292 GN=FPR1 PE=1 SV=2	2297300000	2375900000	2373600000	2484300000	2491500000	2346800000	1781200000	1648500000	2209900000	2852700000	2904800000	2993900000	2356300000	3259300000	2844400000	3417900000	2272100000	2820000000	2997100000	3637700000	1799100000	4041800000	4971500000	3497700000	2827100000	4644600000	4076500000	6668100000	2882400000	3619400000	6362600000	6087600000	2720900000	3434300000	2990100000	4595900000	3109000000	4495000000	6543600000	6153700000	1305500000	3048200000	3713200000	2820000000	1455400000	3029100000	3484200000	3698500000	1499500000
P20107_ZRC1_YEAST Zinc/cadmium resistance protein OS=Saccharomyces cerevisiae (strain ATCC 204508 / S288c) OX=559292 GN=ZRC1 PE=1 SV=2	19976000	7271200	4164200	0	28563000	7291100	2008000	1063700	18097000	14949000	7345100	3486900	28031000	14098000	8777100	2687700	18855000	12641000	9636300	3889100	2986400	8160400	0	0	12640000	7664200	0	0	12192000	918540	0	0	7749900	4416000	0	0	8639200	0	5402000	5062900	1745100	0	0	0	3647700	0	0	0	4160400
P20424_SRP54_YEAST Signal recognition particle subunit SRP54 OS=Saccharomyces cerevisiae (strain ATCC 204508 / S288c) OX=559292 GN=SRP54 PE=1 SV=2	94936000	81824000	31768000	27100000	108860000	59406000	22604000	19851000	77708000	96398000	70701000	31056000	92992000	78551000	45216000	28441000	73340000	71225000	61427000	57785000	28815000	17854000	987320	0	56317000	22317000	992240	749850	55791000	8489100	0	540190	57342000	28515000	1703500	0	101300000	789240	37415000	80493000	13955000	4057400	1522100	0	4713800	1262900	2104100	0	11056000
P20433_RPB4_YEAST DNA-directed RNA polymerase II subunit RPB4 OS=Saccharomyces cerevisiae (strain ATCC 204508 / S288c) OX=559292 GN=RPB4 PE=1 SV=1	19949000	9723300	32727000	34302000	25284000	22828000	17685000	18318000	19282000	27953000	33388000	35866000	26408000	21239000	26862000	34159000	15356000	28921000	17211000	47200000	7885200	36483000	18897000	9473700	10975000	51113000	32527000	49384000	23480000	25172000	23951000	13363000	14160000	31068000	13398000	8413800	16282000	45905000	39588000	49877000	7897400	13147000	25530000	18419000	6176100	14785000	19187000	21350000	4618600
P20434_RPAB1_YEAST DNA-directed RNA polymerases I, II, and III subunit RPABC1 OS=Saccharomyces cerevisiae (strain ATCC 204508 / S288c) OX=559292 GN=RPB5 PE=1 SV=1	59719000	62937000	63433000	38948000	92674000	102010000	35899000	29762000	55309000	125650000	120500000	45123000	75453000	95011000	65786000	61862000	71331000	137560000	68877000	57627000	37924000	73789000	30782000	1701300	47645000	77849000	36339000	9434600	66911000	32088000	5165400	0	40167000	64785000	21868000	5957300	35463000	35445000	109400000	136590000	8137100	22353000	10599000	7552300	18230000	26234000	3659600	9652200	12143000
P20435_RPAB2_YEAST DNA-directed RNA polymerases I, II, and III subunit RPABC2 OS=Saccharomyces cerevisiae (strain ATCC 204508 / S288c) OX=559292 GN=RPO26 PE=1 SV=1	61278000	94512000	52227000	70662000	105080000	102330000	49575000	49583000	61587000	134480000	142180000	142010000	87358000	110410000	123100000	101640000	79920000	46473000	140160000	165510000	21201000	69949000	58381000	72150000	46923000	90275000	69374000	139670000	59478000	39121000	54651000	104780000	50802000	56109000	35899000	66349000	154320000	94459000	96684000	135360000	5258700	46912000	45547000	35885000	13667000	11252000	53439000	24453000	18754000
P20436_RPAB3_YEAST DNA-directed RNA polymerases I, II, and III subunit RPABC3 OS=Saccharomyces cerevisiae (strain ATCC 204508 / S288c) OX=559292 GN=RPB8 PE=1 SV=1	92851000	119490000	66273000	46177000	111990000	93803000	66114000	33113000	78917000	135540000	126990000	70919000	79953000	110380000	82744000	61028000	67316000	122310000	126840000	85938000	19651000	45946000	33763000	2031600	43486000	59775000	46025000	16476000	58933000	31901000	2351600	473190	49590000	42002000	24555000	10137000	49898000	44135000	64546000	90360000	9510900	20778000	5694300	0	15018000	22272000	18716000	0	12688000
P20448_DBP4_YEAST ATP-dependent RNA helicase HCA4 OS=Saccharomyces cerevisiae (strain ATCC 204508 / S288c) OX=559292 GN=HCA4 PE=1 SV=2	35831000	32446000	55826000	22013000	37094000	21637000	18581000	13216000	24765000	34511000	25661000	25297000	24343000	25994000	21088000	20287000	21738000	40519000	32063000	55320000	1491100	0	930590	0	0	0	3855600	0	0	4415000	0	0	645700	1653400	0	0	0	3789300	0	0	14698000	0	0	0	0	0	0	0	0
P20449_DBP5_YEAST ATP-dependent RNA helicase DBP5 OS=Saccharomyces cerevisiae (strain ATCC 204508 / S288c) OX=559292 GN=DBP5 PE=1 SV=2	156520000	322920000	56705000	41671000	202420000	118750000	43683000	17864000	133380000	145890000	119800000	81868000	183470000	290590000	94660000	61638000	180730000	232550000	112350000	74965000	54917000	56558000	6362100	2528500	145040000	63375000	7378600	8321700	250810000	19423000	3379200	4424400	151480000	49715000	2643400	1052500	106950000	10272000	85702000	127090000	32456000	3498100	0	3409800	30756000	6048900	1496400	1169900	29290000
P20459_IF2A_YEAST Eukaryotic translation initiation factor 2 subunit alpha OS=Saccharomyces cerevisiae (strain ATCC 204508 / S288c) OX=559292 GN=SUI2 PE=1 SV=1	372720000	329080000	231920000	204640000	427050000	303510000	156000000	109210000	314640000	442430000	362870000	314420000	351980000	495120000	301920000	240490000	282740000	397360000	363690000	326800000	119020000	272880000	114960000	18585000	217180000	331600000	218820000	81823000	251700000	142020000	42691000	1373700	177240000	206020000	90543000	33768000	230020000	144560000	465910000	457640000	79592000	120200000	34255000	0	71561000	153110000	95615000	5079100	61644000
P20484_MAK11_YEAST Protein MAK11 OS=Saccharomyces cerevisiae (strain ATCC 204508 / S288c) OX=559292 GN=MAK11 PE=1 SV=2	21111000	28686000	14332000	11853000	12706000	12530000	11754000	8896700	18800000	29394000	28584000	23409000	22456000	42989000	30020000	20844000	8925800	38633000	31591000	29682000	3837400	3694000	11514000	7816800	13859000	16957000	6734000	0	16151000	2778700	937150	3223500	4700000	9164900	842090	11052000	10653000	10254000	0	10964000	1527300	0	738530	2664900	3118500	0	0	0	2048300
P20485_KICH_YEAST Choline kinase OS=Saccharomyces cerevisiae (strain ATCC 204508 / S288c) OX=559292 GN=CKI1 PE=1 SV=1	3621700	0	0	935600	3138300	0	755190	718350	2559900	2162500	2043200	0	3101600	2072800	0	0	2240000	2350400	1757900	0	1827000	0	0	0	0	0	0	0	9661900	0	0	0	4207000	2677700	0	0	0	0	0	0	1466200	0	0	0	1681800	0	0	0	0
P20486_CKS1_YEAST Cyclin-dependent kinases regulatory subunit OS=Saccharomyces cerevisiae (strain ATCC 204508 / S288c) OX=559292 GN=CKS1 PE=1 SV=1	22998000	19971000	10989000	10230000	27116000	21973000	10821000	7890300	11463000	23531000	20051000	15939000	19674000	23568000	14471000	18693000	21594000	30943000	22514000	20097000	7906600	7675500	1862600	1908200	12903000	9676800	3477700	7746600	13866000	2732100	2685600	3894600	5174600	3174700	1476100	3255000	1315600	2450900	0	7084600	2097600	2450400	0	0	0	2604500	0	0	3059200
P20604_PP11_YEAST Serine/threonine-protein phosphatase PP1-1 OS=Saccharomyces cerevisiae (strain ATCC 204508 / S288c) OX=559292 GN=SIT4 PE=1 SV=1	17202000	18028000	15171000	13368000	25547000	25252000	3778700	6977600	16207000	25760000	17858000	16627000	19068000	26489000	16015000	22654000	20011000	22660000	25039000	15084000	8657400	21921000	22200000	5345700	17894000	26770000	18670000	25768000	15729000	8796600	20974000	8896000	14025000	13808000	10925000	4919400	11388000	14961000	21175000	43638000	1762900	18026000	13165000	0	8718500	12622000	18428000	6831700	9798800
P20606_SAR1_YEAST Small COPII coat GTPase SAR1 OS=Saccharomyces cerevisiae (strain ATCC 204508 / S288c) OX=559292 GN=SAR1 PE=1 SV=1	178460000	103430000	48481000	53844000	247650000	102150000	38719000	29502000	166630000	141330000	97653000	74647000	296410000	155620000	100910000	45599000	152620000	182900000	111900000	79721000	59098000	112650000	5013100	916900	152560000	81227000	18443000	1021800	222570000	31852000	1173100	910790	153290000	78074000	1326100	0	174030000	20668000	214080000	270370000	34186000	14335000	0	0	34587000	21141000	0	0	28897000
P20676_NUP1_YEAST Nucleoporin NUP1 OS=Saccharomyces cerevisiae (strain ATCC 204508 / S288c) OX=559292 GN=NUP1 PE=1 SV=1	0	5658500	4365100	4699800	3954400	3105500	1430700	2266900	6358500	8429100	1766700	6836400	5383000	2111900	5705400	2482900	1797900	3614800	5129300	7920500	0	0	0	0	0	1542500	0	0	2097700	943850	0	1491100	0	1523500	0	0	1142200	5283600	0	0	0	0	0	0	0	0	0	0	0
P20967_ODO1_YEAST 2-oxoglutarate dehydrogenase, mitochondrial OS=Saccharomyces cerevisiae (strain ATCC 204508 / S288c) OX=559292 GN=KGD1 PE=1 SV=2	404190000	369510000	296510000	315250000	402670000	353090000	200410000	186700000	169780000	411130000	229000000	137130000	434710000	430290000	381680000	332580000	354500000	411390000	327430000	129270000	188500000	439250000	642030000	75464000	379100000	773240000	553810000	692520000	546320000	459390000	456450000	324110000	506790000	385530000	394930000	370340000	524480000	643620000	1163900000	1246700000	378430000	473460000	416370000	11506000	321500000	690640000	550620000	320060000	430900000
P21147_ACO1_YEAST Acyl-CoA desaturase 1 OS=Saccharomyces cerevisiae (strain ATCC 204508 / S288c) OX=559292 GN=OLE1 PE=1 SV=2	63032000	27258000	12555000	5693000	106780000	32216000	5578800	4110700	56801000	36998000	22030000	12319000	81260000	35249000	11538000	15080000	72658000	50309000	31778000	8718600	17777000	14167000	4658800	1706100	30271000	16434000	3708000	6341700	38339000	1762900	4855400	2225300	23707000	12055000	1789100	2952100	26052000	3411200	19176000	6357000	2617600	1996100	3644200	3053700	8150000	5704000	7525200	4749800	6478300
P21182_DCAM_YEAST S-adenosylmethionine decarboxylase proenzyme OS=Saccharomyces cerevisiae (strain ATCC 204508 / S288c) OX=559292 GN=SPE2 PE=1 SV=1	25586000	24276000	23011000	21249000	25264000	22298000	15763000	9151400	17372000	19075000	27901000	33651000	25581000	29199000	30714000	30430000	16793000	22921000	32267000	30915000	4970000	22765000	23786000	6416200	9487100	24386000	17417000	27006000	12210000	13431000	30368000	1513500	10392000	13877000	8081900	19329000	6375800	30310000	36853000	24981000	4572400	4744000	9414400	906890	0	4038700	17939000	4068200	3800400
P21242_PSA7_YEAST Probable proteasome subunit alpha type-7 OS=Saccharomyces cerevisiae (strain ATCC 204508 / S288c) OX=559292 GN=PRE10 PE=1 SV=2	96943000	115910000	83511000	104090000	154810000	121950000	62251000	51351000	76371000	172510000	153210000	140440000	139280000	190280000	110270000	132910000	95831000	177400000	147720000	168230000	32347000	91079000	125850000	84859000	84939000	149660000	121510000	193910000	109970000	81129000	143270000	172200000	90110000	71300000	83239000	169020000	83088000	132030000	154230000	169770000	33052000	117070000	129170000	61552000	60228000	101330000	127220000	114650000	49958000
P21243_PSA1_YEAST Proteasome subunit alpha type-1 OS=Saccharomyces cerevisiae (strain ATCC 204508 / S288c) OX=559292 GN=SCL1 PE=1 SV=1	241200000	300330000	204100000	278780000	306610000	271310000	180160000	164600000	229530000	367120000	399190000	402020000	314240000	413630000	321950000	347040000	257750000	386120000	392500000	469210000	115070000	337120000	356280000	304760000	229510000	360130000	314490000	661370000	215880000	241840000	489080000	556870000	191000000	242680000	217960000	316880000	180700000	396060000	459290000	464450000	99100000	268590000	298390000	181760000	118060000	245900000	306020000	294680000	88300000
P21264_PUR6_YEAST Phosphoribosylaminoimidazole carboxylase OS=Saccharomyces cerevisiae (strain ATCC 204508 / S288c) OX=559292 GN=ADE2 PE=1 SV=1	544440000	473980000	431370000	440310000	513720000	541620000	306460000	259730000	424550000	659300000	673970000	669760000	527770000	777160000	669210000	669780000	531820000	650810000	608060000	571200000	106660000	282090000	377220000	137190000	297800000	356660000	399140000	458240000	271690000	253540000	147080000	1903700	241500000	259990000	230920000	286680000	246060000	449480000	636270000	562140000	122370000	248650000	85832000	3816100	181340000	275640000	283010000	3103600	148220000
P21269_CCA1_YEAST CCA tRNA nucleotidyltransferase, mitochondrial OS=Saccharomyces cerevisiae (strain ATCC 204508 / S288c) OX=559292 GN=CCA1 PE=1 SV=1	19196000	7253400	7192300	2769500	17162000	6320100	3039200	2917000	15787000	13366000	11874000	8624500	24251000	19368000	6298200	4327700	17687000	14102000	8224100	5308700	2731300	0	0	0	12312000	2230400	0	0	6502900	0	0	0	10981000	0	0	0	9334200	0	3150000	2622500	1616800	1344500	0	0	2848800	0	0	0	1916400
P21304_PWP1_YEAST Periodic tryptophan protein 1 OS=Saccharomyces cerevisiae (strain ATCC 204508 / S288c) OX=559292 GN=PWP1 PE=1 SV=1	189790000	171830000	98871000	81405000	179800000	160130000	64559000	43150000	148260000	183960000	167930000	146300000	155390000	179920000	128180000	118540000	121610000	178990000	130420000	120940000	31317000	35083000	0	0	53594000	22918000	832730	0	66296000	8920100	0	0	82654000	47524000	0	0	56960000	0	93214000	104680000	18947000	0	0	0	1866100	8315900	2272100	0	13622000
P21306_ATP5E_YEAST ATP synthase subunit epsilon, mitochondrial OS=Saccharomyces cerevisiae (strain ATCC 204508 / S288c) OX=559292 GN=ATP15 PE=1 SV=2	17874000	20827000	16302000	15357000	18311000	18751000	24438000	15940000	20994000	23221000	20914000	25444000	19226000	14428000	22306000	18908000	17604000	18843000	17594000	27082000	18138000	15235000	23774000	22076000	19595000	19606000	5581900	39721000	5854800	29435000	31149000	29458000	16944000	17806000	16087000	9908400	5564300	40746000	7444900	7546600	11189000	4830300	12063000	5604600	9221600	10256000	18752000	10536000	9784800
P21524_RIR1_YEAST Ribonucleoside-diphosphate reductase large chain 1 OS=Saccharomyces cerevisiae (strain ATCC 204508 / S288c) OX=559292 GN=RNR1 PE=1 SV=2	378280000	332580000	182010000	138660000	475260000	336620000	98403000	80331000	343140000	379800000	323050000	211590000	496050000	473130000	241600000	206860000	362620000	343730000	299810000	262430000	40979000	38453000	14109000	1568000	76844000	39676000	23051000	7110700	70321000	16894000	5367000	2186600	66879000	47605000	5306500	2893300	65154000	19706000	67497000	121940000	160420	0	0	0	0	0	0	2152900	1275200
P21538_REB1_YEAST DNA-binding protein REB1 OS=Saccharomyces cerevisiae (strain ATCC 204508 / S288c) OX=559292 GN=REB1 PE=1 SV=2	33851000	31370000	19152000	18911000	32672000	31589000	15994000	16508000	27119000	33260000	36131000	32720000	30864000	48519000	33044000	40225000	36044000	32234000	34966000	42102000	8553100	29626000	5270500	2671300	22359000	24460000	10127000	4131900	16253000	10311000	5540700	600430	16504000	19519000	2546400	1050000	10350000	6154200	31622000	24352000	1133500	2584800	9213300	1115900	4834300	2118400	0	2090500	3025000
P21576_VPS1_YEAST Vacuolar protein sorting-associated protein 1 OS=Saccharomyces cerevisiae (strain ATCC 204508 / S288c) OX=559292 GN=VPS1 PE=1 SV=2	259710000	194890000	100560000	73002000	320880000	217500000	85118000	49955000	212030000	259300000	172280000	146890000	324640000	302010000	158330000	94410000	233670000	270750000	164840000	134570000	151080000	132540000	17940000	9628400	302480000	127630000	35321000	23755000	318650000	55672000	7681800	22134000	288270000	91765000	1408500	12436000	275510000	18118000	209990000	384170000	97418000	18966000	4054900	2329600	99622000	12185000	16037000	4228800	86148000
P21734_UBC1_YEAST Ubiquitin-conjugating enzyme E2 1 OS=Saccharomyces cerevisiae (strain ATCC 204508 / S288c) OX=559292 GN=UBC1 PE=1 SV=1	85171000	56590000	62650000	84165000	81126000	62689000	52046000	53266000	60959000	89256000	95922000	85359000	89010000	83560000	83903000	74931000	50254000	92049000	92259000	113050000	27563000	106090000	87497000	64545000	47221000	118920000	117610000	198170000	61078000	54061000	127830000	59312000	46757000	75945000	58103000	64739000	52151000	146930000	162910000	161810000	35550000	71457000	107040000	55340000	28650000	89371000	133440000	95826000	33627000
P21801_SDHB_YEAST Succinate dehydrogenase [ubiquinone] iron-sulfur subunit, mitochondrial OS=Saccharomyces cerevisiae (strain ATCC 204508 / S288c) OX=559292 GN=SDH2 PE=1 SV=1	5532300	2535200	1069600	0	0	0	0	0	0	3058300	1405700	1343500	0	2798400	1458600	0	4208000	0	1728500	0	4785800	5915700	0	0	20856000	9498400	2342500	0	20184000	2548900	0	0	20785000	6171500	0	0	14995000	4587200	8051800	13068000	0	4149400	549320	0	4781000	4084100	0	0	10040000
P21827_RCC1_YEAST Guanine nucleotide exchange factor SRM1 OS=Saccharomyces cerevisiae (strain ATCC 204508 / S288c) OX=559292 GN=SRM1 PE=1 SV=1	25207000	32231000	26710000	21624000	26297000	39888000	18622000	10458000	21111000	42989000	37410000	29523000	33163000	59146000	37510000	26976000	42359000	38548000	37847000	24729000	8599500	14824000	0	0	30534000	13870000	818850	0	18554000	2742400	0	0	27846000	8736500	0	0	21413000	0	19254000	35374000	1152600	0	0	0	5293100	4360700	0	0	1391500
P21954_IDHP_YEAST Isocitrate dehydrogenase [NADP], mitochondrial OS=Saccharomyces cerevisiae (strain ATCC 204508 / S288c) OX=559292 GN=IDP1 PE=1 SV=1	828820000	924330000	688770000	447970000	914420000	886150000	448320000	292370000	620000000	961700000	966040000	684700000	970160000	1113300000	936680000	624180000	825200000	1073000000	993970000	767270000	347470000	897430000	865460000	320310000	765650000	1086800000	840160000	992620000	728850000	692740000	435020000	56071000	691900000	873090000	572410000	630530000	634730000	1102500000	1541400000	1442800000	375510000	748700000	289300000	18469000	447500000	949320000	726790000	86051000	474220000
P21965_MCK1_YEAST Protein kinase MCK1 OS=Saccharomyces cerevisiae (strain ATCC 204508 / S288c) OX=559292 GN=MCK1 PE=1 SV=1	89602000	52977000	25058000	21177000	98466000	58587000	21979000	13903000	71319000	58593000	56678000	42249000	95986000	96001000	36990000	38596000	98101000	84815000	45318000	41912000	30073000	33649000	3968100	1348600	79500000	31976000	6722700	4336200	96504000	13872000	2461900	3306500	91221000	21453000	0	929820	80988000	5710700	37444000	68008000	23516000	3467300	2262400	1965000	32534000	5300600	0	617190	22149000
P22133_MDHC_YEAST Malate dehydrogenase, cytoplasmic OS=Saccharomyces cerevisiae (strain ATCC 204508 / S288c) OX=559292 GN=MDH2 PE=1 SV=2	7278400	2272100	650010	0	6065600	7916900	3480900	992110	5226700	8922700	5906100	4721300	3275000	3145400	3925000	0	8425400	5075100	0	791530	13987000	30396000	16480000	0	29437000	30698000	16550000	0	41093000	11245000	483100	0	20209000	23084000	20555000	0	18216000	19088000	43690000	58236000	69169000	105380000	0	0	114940000	183300000	27564000	0	145930000
P22137_CLH_YEAST Clathrin heavy chain OS=Saccharomyces cerevisiae (strain ATCC 204508 / S288c) OX=559292 GN=CHC1 PE=1 SV=1	716730000	530910000	231470000	173250000	836720000	462460000	169210000	108940000	549270000	607770000	407560000	243990000	823740000	746430000	299090000	214860000	562650000	662960000	430020000	244720000	375140000	321150000	9003200	383800	642570000	223160000	41882000	478530	861170000	87603000	1984200	975170	654180000	286210000	13126000	1218500	650100000	22752000	440180000	981780000	254340000	100620000	110170000	119770000	272480000	166930000	44512000	121540000	246310000
P22138_RPA2_YEAST DNA-directed RNA polymerase I subunit RPA135 OS=Saccharomyces cerevisiae (strain ATCC 204508 / S288c) OX=559292 GN=RPA135 PE=1 SV=1	245400000	249760000	183870000	150690000	273660000	271110000	146510000	93865000	207330000	284920000	252710000	239250000	262860000	324880000	210800000	187140000	230700000	316740000	306010000	221970000	70953000	157280000	89141000	17181000	132120000	186870000	142760000	78527000	107150000	98293000	15827000	0	142980000	137940000	83138000	41052000	103640000	160920000	225700000	246740000	22141000	53495000	6729600	7532700	13170000	47580000	17884000	9802500	25194000
P22139_RPAB5_YEAST DNA-directed RNA polymerases I, II, and III subunit RPABC5 OS=Saccharomyces cerevisiae (strain ATCC 204508 / S288c) OX=559292 GN=RPB10 PE=1 SV=2	49817000	39657000	42022000	20910000	72951000	60124000	1484700	20911000	41317000	85294000	74622000	52600000	58099000	78826000	57789000	39308000	53643000	39711000	79357000	41760000	13776000	49975000	15042000	656100	36503000	54153000	28624000	9499900	46619000	21728000	1210000	1648000	33914000	44382000	21964000	0	26203000	29253000	68058000	65849000	6730000	11852000	0	0	1497700	20112000	0	0	7244500
P22141_PSB4_YEAST Proteasome subunit beta type-4 OS=Saccharomyces cerevisiae (strain ATCC 204508 / S288c) OX=559292 GN=PRE1 PE=1 SV=2	130410000	169330000	141240000	112980000	125580000	163470000	72564000	49026000	133320000	105090000	130960000	162650000	137690000	137290000	137200000	165160000	128380000	117900000	138740000	228210000	54966000	56363000	89995000	67360000	121100000	82216000	78005000	188960000	97502000	89415000	126250000	123150000	97105000	109450000	71158000	124780000	55375000	98515000	109330000	117900000	42116000	58441000	99580000	79116000	57919000	48728000	105750000	110440000	26230000
P22146_GAS1_YEAST 1,3-beta-glucanosyltransferase GAS1 OS=Saccharomyces cerevisiae (strain ATCC 204508 / S288c) OX=559292 GN=GAS1 PE=1 SV=2	208180000	255790000	179010000	206480000	237250000	254740000	105070000	105980000	175420000	254130000	308060000	329020000	168270000	221850000	202650000	352570000	175970000	198470000	333570000	395580000	87607000	320750000	202690000	236290000	146730000	537680000	232610000	912140000	97009000	196750000	313730000	357210000	141820000	218750000	114430000	245550000	97981000	218100000	556620000	582110000	18257000	73085000	69853000	96817000	38027000	67784000	77844000	103860000	19106000
P22147_XRN1_YEAST 5-3 exoribonuclease 1 OS=Saccharomyces cerevisiae (strain ATCC 204508 / S288c) OX=559292 GN=XRN1 PE=1 SV=1	282030000	219870000	129370000	107970000	331930000	313790000	103450000	78902000	221150000	303470000	237530000	266070000	375760000	373050000	265860000	159490000	328560000	444350000	370710000	196710000	134400000	174840000	42759000	44366000	293940000	157780000	87419000	0	323460000	47165000	5387100	50684000	288060000	137430000	36876000	39202000	228720000	4134100	205580000	290750000	77248000	73768000	93178000	8179900	83985000	83517000	98519000	83417000	72808000
P22202_HSP74_YEAST Heat shock protein SSA4 OS=Saccharomyces cerevisiae (strain ATCC 204508 / S288c) OX=559292 GN=SSA4 PE=1 SV=3	13011000	15976000	4511600	5014900	13487000	11026000	2870900	4447200	9364600	10157000	9311600	9798900	8666100	15988000	2041200	7152900	23020000	12557000	6418400	6970000	184690000	527880000	125260000	12414000	391580000	499730000	218270000	39639000	397050000	237370000	38957000	13474000	347410000	395240000	83537000	14365000	396980000	172200000	819100000	903090000	142840000	250390000	106100000	45900000	147780000	319350000	208430000	55253000	137570000
P22203_VATE_YEAST V-type proton ATPase subunit E OS=Saccharomyces cerevisiae (strain ATCC 204508 / S288c) OX=559292 GN=VMA4 PE=1 SV=4	665120000	699590000	488680000	536040000	835210000	630430000	315220000	322390000	502530000	901060000	807600000	823940000	712170000	959810000	777190000	799490000	566630000	982630000	857070000	911500000	273760000	1001300000	831070000	590600000	807040000	1279500000	939660000	1629700000	900850000	727640000	1116700000	1046100000	671960000	657330000	397270000	538000000	802930000	1065900000	1559300000	1686100000	210750000	416410000	540730000	318930000	264800000	557160000	643750000	514900000	299840000
P22213_SLY1_YEAST Protein SLY1 OS=Saccharomyces cerevisiae (strain ATCC 204508 / S288c) OX=559292 GN=SLY1 PE=1 SV=1	19927000	7078500	3553400	6837800	16346000	13904000	11107000	6528900	10326000	12488000	4750500	7063400	21704000	3979900	7185600	9243300	18383000	6416900	3673100	9752000	7578500	13258000	0	0	6282500	6317100	0	2632600	4880900	2721600	0	584050	17048000	1829300	0	1026900	6290500	809530	4304200	26284000	3587200	1064900	0	0	1951400	0	878550	0	1475000
P22214_SEC22_YEAST Protein transport protein SEC22 OS=Saccharomyces cerevisiae (strain ATCC 204508 / S288c) OX=559292 GN=SEC22 PE=1 SV=1	9303600	7849500	7223100	8734400	7856600	2464400	6325800	2226500	6632400	11341000	7686700	11748000	13234000	9756400	7007700	11402000	9167300	10190000	8670100	12018000	1698100	4178500	3946000	0	674670	3308700	3169300	5451000	3329900	2947300	4801400	2629700	2686000	3996800	0	1756400	3135900	0	8770900	8461500	1698800	0	3684100	2079700	0	0	2699300	2441100	0
P22217_TRX1_YEAST Thioredoxin-1 OS=Saccharomyces cerevisiae (strain ATCC 204508 / S288c) OX=559292 GN=TRX1 PE=1 SV=3	829700000	701160000	681750000	776960000	675540000	693730000	463120000	518140000	750310000	843700000	978530000	1138100000	782760000	969330000	771000000	1146800000	576690000	800170000	960940000	1161000000	376920000	1128900000	1096000000	928070000	686840000	1061300000	1102900000	2322800000	747860000	720010000	1492400000	1417500000	509140000	864880000	736130000	1133700000	472740000	1174800000	1265800000	1295200000	219880000	544570000	689610000	595750000	194020000	594720000	741240000	810090000	205430000
P22276_RPC2_YEAST DNA-directed RNA polymerase III subunit RPC2 OS=Saccharomyces cerevisiae (strain ATCC 204508 / S288c) OX=559292 GN=RET1 PE=1 SV=2	53456000	41555000	55692000	29520000	60974000	119960000	7754700	22092000	29387000	27708000	26698000	29623000	80563000	61056000	53347000	47039000	139050000	114180000	52342000	63875000	1604200	4179200	0	0	9475900	3099000	0	0	1111900	1373600	0	0	14858000	7104300	0	0	18408000	0	0	20070000	1498900	0	0	0	13219000	1056500	0	1070100	9349900
P22336_RFA1_YEAST Replication factor A protein 1 OS=Saccharomyces cerevisiae (strain ATCC 204508 / S288c) OX=559292 GN=RFA1 PE=1 SV=1	42887000	34596000	26904000	19089000	53071000	33301000	15338000	15573000	36205000	64296000	40989000	35851000	50005000	52805000	31908000	26027000	37229000	52865000	36392000	38608000	19072000	48130000	1809000	926470	39731000	245780000	11769000	187410000	115400000	16314000	468330000	332830000	39512000	36184000	1747400	380040000	94651000	4957700	279220000	377890000	8460900	40729000	5335900	0	9934700	36955000	32551000	2337700	18060000
P22515_UBA1_YEAST Ubiquitin-activating enzyme E1 1 OS=Saccharomyces cerevisiae (strain ATCC 204508 / S288c) OX=559292 GN=UBA1 PE=1 SV=2	1364200000	1359900000	805720000	634430000	1511000000	1193700000	537660000	343550000	1145800000	1587200000	1272800000	837010000	1497300000	1504500000	1041800000	805220000	1160400000	1711900000	1202000000	1525000000	505210000	1025900000	342510000	31626000	1157500000	1102000000	834900000	138420000	1163800000	381030000	85926000	33921000	972610000	946850000	139160000	45109000	972030000	641400000	3801900000	2419200000	483380000	802820000	216910000	91450000	479150000	1284700000	423070000	137930000	441400000
P22579_SIN3_YEAST Transcriptional regulatory protein SIN3 OS=Saccharomyces cerevisiae (strain ATCC 204508 / S288c) OX=559292 GN=SIN3 PE=1 SV=2	7430900	6856400	3906600	3977000	10713000	7344700	4324700	17023000	6964500	7845200	38681000	55390000	36358000	60702000	7255900	6218100	59526000	3945700	8693200	7463100	1275200	1689700	0	2580700	3676300	0	4394800	7539900	3372300	4891300	4972400	4791300	6286400	6288600	3726400	4138300	0	2358700	2435900	14606000	864460	2688000	0	2356100	0	0	3898100	0	0
P22696_ESS1_YEAST Peptidyl-prolyl cis-trans isomerase ESS1 OS=Saccharomyces cerevisiae (strain ATCC 204508 / S288c) OX=559292 GN=ESS1 PE=1 SV=3	60579000	55532000	32141000	35214000	57482000	49060000	25143000	22473000	46534000	56067000	52002000	37619000	33512000	38404000	35224000	35997000	28114000	49053000	43109000	50725000	18322000	8608900	940610	1058100	20664000	17376000	7796800	3636400	11911000	10469000	2083800	1114800	31075000	21077000	0	1064800	35561000	5766500	30745000	48188000	13937000	9615000	6369900	2535200	17896000	6860000	5266400	0	7627500
P22768_ASSY_YEAST Argininosuccinate synthase OS=Saccharomyces cerevisiae (strain ATCC 204508 / S288c) OX=559292 GN=ARG1 PE=1 SV=3	51755000	30484000	29306000	26935000	58995000	38435000	18876000	17520000	25489000	63249000	50449000	49928000	64468000	56912000	33670000	44480000	63575000	64780000	52864000	40633000	10928000	26414000	32635000	20461000	25913000	37857000	33306000	42754000	20733000	33671000	23711000	20154000	23351000	35847000	20399000	28960000	21997000	20781000	62046000	57565000	35249000	52239000	44381000	8746300	67373000	53285000	51097000	23796000	24208000
P22803_TRX2_YEAST Thioredoxin-2 OS=Saccharomyces cerevisiae (strain ATCC 204508 / S288c) OX=559292 GN=TRX2 PE=1 SV=3	3332100000	3704900000	3567000000	3815400000	3810300000	4278200000	2416000000	2161000000	3200700000	4487500000	4676200000	4649600000	3944700000	5231400000	4348200000	4746700000	3386800000	4497200000	4507200000	4936400000	1596800000	3756900000	4140700000	2965700000	3230200000	3759100000	5197400000	7493500000	2864600000	3329900000	6157100000	4557800000	2931600000	3476200000	2423800000	4973300000	2588900000	5160000000	5457900000	5069600000	2155900000	4604700000	5548600000	4454400000	2573300000	4135400000	6193000000	5580000000	2414300000
P22855_MAN1_YEAST Alpha-mannosidase OS=Saccharomyces cerevisiae (strain ATCC 204508 / S288c) OX=559292 GN=AMS1 PE=1 SV=2	0	0	0	0	0	0	0	0	929400	0	877800	0	0	1151000	0	0	0	0	0	0	4851300	15684000	18400000	4889100	16812000	25997000	21489000	23514000	9083900	13028000	563500	0	12832000	9950400	11424000	16794000	4686000	25206000	15294000	25328000	38984000	70143000	1373900	0	53714000	63210000	51649000	0	46880000
P22936_APN1_YEAST DNA-(apurinic or apyrimidinic site) lyase 1 OS=Saccharomyces cerevisiae (strain ATCC 204508 / S288c) OX=559292 GN=APN1 PE=1 SV=4	6056900	4227700	8950200	7132300	2642800	8516900	810560	4648900	0	10073000	4549800	9264300	0	10316000	8443000	4723700	3952900	7423200	13290000	18464000	0	0	7991600	8659000	7911400	1839100	5602300	27333000	0	6938300	16332000	18776000	0	2182000	2100200	10698000	0	12093000	3838200	9242100	0	4903800	5478700	2662300	4639700	3294300	9671000	4637900	788770
P22943_HSP12_YEAST 12 kDa heat shock protein OS=Saccharomyces cerevisiae (strain ATCC 204508 / S288c) OX=559292 GN=HSP12 PE=1 SV=1	634980000	690750000	547010000	768420000	682610000	599160000	509490000	480170000	646420000	956130000	848040000	1020300000	633360000	880240000	779890000	945940000	606290000	765410000	919080000	1214500000	2727800000	6332900000	8181000000	8393500000	4536300000	7650300000	7447800000	13704000000	4573000000	6345600000	10135000000	13302000000	4262400000	5375400000	5806000000	8108200000	4823500000	8660900000	8058700000	8155900000	6747900000	13209000000	15296000000	13129000000	5785300000	15410000000	15184000000	15264000000	6772800000
P23180_AIM17_YEAST Probable oxidoreductase AIM17 OS=Saccharomyces cerevisiae (strain ATCC 204508 / S288c) OX=559292 GN=AIM17 PE=1 SV=2	56959000	28164000	12951000	9687200	40605000	41074000	11280000	6468900	36304000	31910000	22470000	20935000	63563000	40559000	20114000	13267000	54339000	29872000	16518000	11737000	320670000	288370000	9000300	0	867810000	169510000	36538000	0	646970000	65717000	308790	0	600400000	212610000	8015300	0	509380000	21661000	402930000	588330000	197990000	15689000	0	375130	221660000	40896000	2565600	0	220760000
P23201_SPA2_YEAST Protein SPA2 OS=Saccharomyces cerevisiae (strain ATCC 204508 / S288c) OX=559292 GN=SPA2 PE=1 SV=1	45139000	43528000	24134000	25535000	41803000	44200000	23165000	16482000	30445000	41693000	45765000	42117000	53351000	38767000	34939000	39846000	38004000	44410000	53923000	45686000	34300000	28873000	18337000	8113500	55992000	51077000	17701000	21038000	45976000	29821000	15642000	16486000	27576000	17770000	6421800	6492200	34489000	21721000	102690000	115480000	18190000	15187000	16406000	2941100	19190000	0	18263000	16203000	1453100
P23202_URE2_YEAST Transcriptional regulator URE2 OS=Saccharomyces cerevisiae (strain ATCC 204508 / S288c) OX=559292 GN=URE2 PE=1 SV=1	7777900	5272000	4547000	4920400	9105700	11685000	3346900	3037700	3729300	18148000	10188000	9574500	11180000	12858000	12250000	10231000	9850200	10315000	12041000	9316900	2734800	9834400	7259700	0	9257100	11266000	6322700	17060000	6717400	4491700	9573700	0	7983700	4981200	0	4644200	8712600	1897300	12261000	14703000	3274300	9497600	2089500	7815100	3533000	6514900	0	2290000	0
P23248_RS3A2_YEAST 40S ribosomal protein S1-B OS=Saccharomyces cerevisiae (strain ATCC 204508 / S288c) OX=559292 GN=RPS1B PE=1 SV=3	7729200000	7211500000	4342000000	5096500000	8455100000	8522500000	3235200000	2503300000	5198600000	8952100000	7511900000	5777400000	7459000000	10586000000	6948800000	5824900000	6575300000	9263100000	7223600000	6048300000	2798200000	3753900000	146630000	8566500	5627700000	3406600000	1357700000	42931000	6237100000	1649600000	5387300	29444000	6010600000	3430500000	198470000	16566000	5794500000	358830000	7838700000	11936000000	1458600000	1074300000	42657000	45968000	1867800000	1850500000	71080000	55722000	1436000000
P23254_TKT1_YEAST Transketolase 1 OS=Saccharomyces cerevisiae (strain ATCC 204508 / S288c) OX=559292 GN=TKL1 PE=1 SV=4	4339700000	4456600000	3827000000	4241300000	4511500000	4719100000	2657500000	2431600000	3547800000	5126400000	5842500000	6137900000	4751200000	6219400000	5580000000	6215800000	4513800000	5826800000	5807700000	6488400000	1612600000	4731900000	5424800000	2205900000	4393400000	5015300000	5324500000	6788700000	3344100000	3573900000	3310000000	655740000	3357400000	4106000000	3398700000	5437100000	3031200000	5099300000	6282300000	6573500000	1299700000	3308900000	2084600000	280950000	1819000000	3171400000	3793600000	737160000	1479400000
P23292_KC12_YEAST Casein kinase I homolog 2 OS=Saccharomyces cerevisiae (strain ATCC 204508 / S288c) OX=559292 GN=YCK2 PE=1 SV=1	88036000	151860000	106480000	37247000	68391000	239720000	66152000	23350000	55075000	119270000	40289000	70280000	82104000	166080000	136960000	45686000	126640000	94475000	49153000	61567000	58874000	2689600	0	0	89425000	28775000	4387200	3726900	32345000	3432200	0	0	46788000	6924200	0	0	35759000	0	9268400	10799000	3241900	0	0	3447500	66729000	8107100	5429300	3769700	2348200
P23301_IF5A1_YEAST Eukaryotic translation initiation factor 5A-1 OS=Saccharomyces cerevisiae (strain ATCC 204508 / S288c) OX=559292 GN=HYP2 PE=1 SV=3	2330900000	2282500000	1438700000	1853800000	2608700000	2126400000	1273500000	1122900000	1827100000	2693000000	2308400000	2523800000	2289300000	2233100000	2416500000	1847500000	1906800000	2419400000	2930400000	3031900000	881950000	1223100000	1297200000	883410000	1359400000	1802600000	1296700000	1783400000	1685200000	1086200000	1172200000	1384200000	1591600000	1355900000	819230000	1167700000	2001900000	1243100000	2587700000	2995900000	778280000	1589800000	1238200000	964450000	1025300000	1452700000	1284300000	1091300000	767190000
P23337_GYS1_YEAST Glycogen [starch] synthase isoform 1 OS=Saccharomyces cerevisiae (strain ATCC 204508 / S288c) OX=559292 GN=GSY1 PE=1 SV=3	4777800	11304000	8218100	6310000	14984000	7394100	4185400	2457000	7819000	7785300	7496600	12714000	13300000	14549000	1744900	11135000	10919000	11029000	10521000	5180300	63351000	142740000	114220000	46405000	140860000	180730000	179090000	161520000	146160000	126270000	73812000	1283300	132260000	151760000	90486000	106660000	112710000	172040000	249240000	229740000	32409000	76690000	22672000	2344700	65347000	81821000	32888000	0	41848000
P23503_NAR1_YEAST Cytosolic Fe-S cluster assembly factor NAR1 OS=Saccharomyces cerevisiae (strain ATCC 204508 / S288c) OX=559292 GN=NAR1 PE=1 SV=2	4965300	4753900	1839800	7262600	4375300	6145900	2412200	2570100	2251500	4006800	4970800	9318500	6095500	1429300	5990500	9526400	7574000	2416300	4767400	6331500	1228600	3025700	1893300	3216800	1835300	2786300	1575600	11129000	4291900	3029900	2303900	4018600	2517200	2846400	0	6685600	0	3372200	3848200	5160700	0	0	1695100	0	0	0	993250	0	932030
P23542_AATC_YEAST Aspartate aminotransferase, cytoplasmic OS=Saccharomyces cerevisiae (strain ATCC 204508 / S288c) OX=559292 GN=AAT2 PE=1 SV=3	687460000	661820000	604010000	747740000	702790000	690850000	375480000	460920000	549130000	815590000	884970000	990680000	696960000	939290000	902950000	881020000	669610000	882000000	854970000	1143400000	281770000	731720000	875890000	665000000	559920000	902710000	797360000	1559000000	499220000	603610000	1159100000	949520000	475000000	632370000	578140000	911640000	522650000	964640000	1044600000	938600000	264050000	757370000	798920000	481430000	357450000	803330000	983290000	819180000	265050000
P23594_PP2A1_YEAST Serine/threonine-protein phosphatase PP2A-1 catalytic subunit OS=Saccharomyces cerevisiae (strain ATCC 204508 / S288c) OX=559292 GN=PPH21 PE=1 SV=1	10297000	9819900	1084200	1515400	15479000	10623000	657750	630880	7801900	7145100	19163000	6603100	18924000	17663000	11974000	1748000	10650000	6717100	18038000	4728900	791560	18465000	10543000	6559100	7955400	20513000	2364100	24264000	14835000	873770	12084000	3290800	11453000	12257000	10607000	8872600	12560000	22960000	30378000	37103000	0	6871000	2540900	7256100	2293500	19192000	16581000	6195100	0
P23595_PP2A2_YEAST Serine/threonine-protein phosphatase PP2A-2 catalytic subunit OS=Saccharomyces cerevisiae (strain ATCC 204508 / S288c) OX=559292 GN=PPH22 PE=1 SV=1	53747000	45594000	29977000	35312000	42454000	23419000	20586000	15403000	43781000	38389000	51345000	61385000	44557000	54796000	49056000	48054000	32040000	26637000	41038000	57029000	8436800	71517000	54407000	42085000	52379000	80509000	35441000	107170000	29011000	49532000	40746000	41246000	49155000	64177000	26717000	43166000	31882000	62448000	105660000	133370000	21383000	36337000	50837000	25701000	21224000	49967000	47910000	31088000	18580000
P23615_SPT6_YEAST Transcription elongation factor SPT6 OS=Saccharomyces cerevisiae (strain ATCC 204508 / S288c) OX=559292 GN=SPT6 PE=1 SV=1	247320000	143680000	79253000	82498000	202780000	144400000	65904000	49243000	154150000	189270000	119240000	103740000	206270000	175820000	101100000	127130000	199570000	193980000	125320000	89311000	76186000	64058000	2096400	4436900	163530000	57001000	11409000	7352400	158290000	24105000	0	2490200	167760000	44171000	4355200	0	114930000	7067000	115650000	229660000	32428000	8471500	7458900	3955700	42847000	19006000	15588000	9032000	33768000
P23638_PSA3_YEAST Proteasome subunit alpha type-3 OS=Saccharomyces cerevisiae (strain ATCC 204508 / S288c) OX=559292 GN=PRE9 PE=1 SV=1	214280000	243900000	171790000	199000000	223800000	182990000	102050000	88418000	140730000	240110000	220720000	278210000	191680000	210500000	233260000	228370000	195890000	225890000	260260000	332220000	86708000	132910000	211490000	170380000	122690000	196680000	218540000	376430000	93285000	147430000	253730000	290160000	140150000	153730000	132400000	267150000	105180000	206000000	199700000	205840000	83941000	139830000	150510000	149470000	71855000	120440000	189010000	215000000	49992000
P23639_PSA2_YEAST Proteasome subunit alpha type-2 OS=Saccharomyces cerevisiae (strain ATCC 204508 / S288c) OX=559292 GN=PRE8 PE=1 SV=1	114060000	97523000	86995000	90678000	126160000	117290000	61251000	66682000	115580000	154260000	154360000	168240000	151570000	211260000	105910000	151270000	124340000	166590000	163840000	176560000	52503000	136150000	95070000	127240000	77929000	178320000	138450000	357550000	64525000	73670000	168190000	222440000	64318000	46743000	113760000	156660000	88011000	167030000	234780000	220470000	32588000	85225000	133930000	89330000	58002000	144490000	141710000	122740000	38178000
P23641_MPCP_YEAST Mitochondrial phosphate carrier protein OS=Saccharomyces cerevisiae (strain ATCC 204508 / S288c) OX=559292 GN=MIR1 PE=1 SV=1	61079000	24821000	12982000	12111000	70979000	20251000	9160100	4907900	43002000	34408000	25628000	15733000	73710000	38050000	14999000	8481500	56473000	27256000	26320000	15794000	20476000	12929000	392240	0	37171000	8221800	3186700	0	39192000	5206100	0	0	39886000	13076000	0	0	26130000	0	28947000	17908000	19580000	463810	0	0	7549300	0	0	0	11086000
P23644_TOM40_YEAST Mitochondrial import receptor subunit TOM40 OS=Saccharomyces cerevisiae (strain ATCC 204508 / S288c) OX=559292 GN=TOM40 PE=1 SV=1	48580000	32983000	17518000	16066000	50794000	29574000	15648000	9000300	39452000	36250000	22750000	23260000	56008000	45819000	17414000	21591000	39310000	37114000	25108000	19125000	12061000	11220000	3670300	0	22699000	11858000	2040900	0	15794000	5253700	0	0	18032000	14994000	1552200	0	11999000	2334100	16501000	13589000	4407900	0	0	0	0	0	2144200	1868800	2991600
P23724_PSB6_YEAST Proteasome subunit beta type-6 OS=Saccharomyces cerevisiae (strain ATCC 204508 / S288c) OX=559292 GN=PRE7 PE=1 SV=1	120060000	118640000	86352000	93375000	134540000	120830000	60971000	61513000	90945000	111660000	131990000	180090000	120970000	178690000	143600000	166340000	103760000	135340000	122280000	172700000	41777000	114370000	106030000	60426000	84838000	173610000	142000000	357160000	66562000	88257000	215680000	202170000	73089000	98798000	56688000	95251000	87899000	143460000	169540000	187800000	28965000	82252000	95247000	79962000	44880000	99601000	135800000	110280000	17830000
P23776_EXG1_YEAST Glucan 1,3-beta-glucosidase I/II OS=Saccharomyces cerevisiae (strain ATCC 204508 / S288c) OX=559292 GN=EXG1 PE=1 SV=1	163820000	147860000	111030000	78411000	150980000	100230000	74199000	40009000	131760000	181400000	146210000	104870000	144220000	149590000	118190000	71656000	94414000	151080000	134760000	126350000	63108000	159620000	132160000	11357000	97272000	177290000	194670000	119430000	115260000	158650000	87101000	2387000	94985000	151190000	99839000	26323000	109710000	230500000	382640000	309080000	19003000	44720000	10108000	0	9371700	52297000	18531000	0	10939000
P24000_RL24B_YEAST 60S ribosomal protein L24-B OS=Saccharomyces cerevisiae (strain ATCC 204508 / S288c) OX=559292 GN=RPL24B PE=1 SV=1	2137200000	2865200000	1994400000	1767100000	3339300000	2695800000	1179700000	802110000	2513600000	3365400000	2931800000	2333400000	2391400000	2910000000	2527700000	1441600000	2896700000	3905100000	3598700000	3120500000	800310000	1179700000	3331900	0	1662900000	1024900000	63138000	9946900	1243700000	194220000	0	0	1729900000	558840000	3845700	0	1198400000	23170000	1934000000	2188100000	578170000	237720000	2084100	8722800	824370000	354950000	10766000	1935700	488310000
P24031_PPA3_YEAST Constitutive acid phosphatase OS=Saccharomyces cerevisiae (strain ATCC 204508 / S288c) OX=559292 GN=PHO3 PE=1 SV=2	18899000	18869000	11450000	22953000	23211000	15307000	14600000	12559000	14573000	23050000	30454000	31971000	18502000	23558000	19913000	26251000	12438000	21850000	32465000	31720000	5781800	11018000	8066600	6321300	8389300	24563000	21967000	40757000	10614000	9685000	17661000	5330100	4191200	5733900	3438700	6008200	10341000	15276000	17280000	19813000	747990	2224800	2625700	4220200	0	2046000	1722000	5585300	0
P24276_SSD1_YEAST Protein SSD1 OS=Saccharomyces cerevisiae (strain ATCC 204508 / S288c) OX=559292 GN=SSD1 PE=1 SV=1	94324000	67208000	49023000	62258000	133910000	102540000	41524000	38274000	86709000	179670000	106020000	83693000	121230000	157120000	79491000	52723000	95106000	183150000	109860000	54921000	47352000	66736000	7126500	3264700	95911000	39981000	16564000	10817000	96821000	24525000	6933200	12377000	80686000	46736000	21577000	13967000	90088000	12328000	119820000	214580000	19985000	35063000	28813000	28787000	58841000	40591000	32189000	27588000	55921000
P24279_MCM3_YEAST DNA replication licensing factor MCM3 OS=Saccharomyces cerevisiae (strain ATCC 204508 / S288c) OX=559292 GN=MCM3 PE=1 SV=1	41574000	56633000	7505100	17179000	51667000	32344000	18537000	5849900	11518000	75797000	13902000	24437000	57800000	116390000	9424700	9977500	22367000	48459000	40459000	15338000	11324000	4008400	42014000	568530	55751000	77507000	39186000	59262000	37205000	9502800	8581700	1972900	68565000	20654000	19558000	1174900	6955800	65088000	136330000	96354000	0	0	93107000	1796500	39356000	97918000	0	1910600	0
P24280_SEC14_YEAST SEC14 cytosolic factor OS=Saccharomyces cerevisiae (strain ATCC 204508 / S288c) OX=559292 GN=SEC14 PE=1 SV=3	529940000	423720000	211780000	159240000	519990000	413210000	154090000	101700000	401560000	497300000	328450000	263350000	589740000	493480000	292840000	212790000	473080000	520170000	313730000	232100000	160010000	290110000	20186000	0	411360000	196270000	52365000	5471800	321420000	69835000	6969900	0	363990000	231950000	16567000	426130	331640000	40705000	599530000	763150000	91691000	28342000	1136200	839920	82938000	41458000	9427300	10479000	83655000
P24384_PRP22_YEAST Pre-mRNA-splicing factor ATP-dependent RNA helicase PRP22 OS=Saccharomyces cerevisiae (strain ATCC 204508 / S288c) OX=559292 GN=PRP22 PE=1 SV=1	0	0	0	0	0	0	0	0	0	0	0	0	0	0	0	0	0	0	0	0	8075300	15982000	0	0	12466000	13380000	5479300	10473000	11027000	6839500	0	0	3471000	31960000	0	0	4641000	9087300	50478000	82875000	164900000	125630000	64145000	65226000	158500000	109400000	56221000	81563000	144360000
P24521_ERG8_YEAST Phosphomevalonate kinase OS=Saccharomyces cerevisiae (strain ATCC 204508 / S288c) OX=559292 GN=ERG8 PE=1 SV=2	51199000	42797000	17989000	7460200	59674000	41336000	14168000	6489500	47410000	52013000	36315000	23587000	71995000	39191000	25848000	13081000	51348000	46086000	28385000	28446000	16818000	9156500	0	0	26854000	15154000	0	0	25087000	2063200	0	0	32641000	6635300	0	0	34644000	0	20920000	17487000	18421000	0	0	0	12152000	0	0	0	13597000
P24783_DBP2_YEAST ATP-dependent RNA helicase DBP2 OS=Saccharomyces cerevisiae (strain ATCC 204508 / S288c) OX=559292 GN=DBP2 PE=1 SV=1	613890000	419890000	252870000	198910000	516500000	381490000	169480000	117600000	448840000	480980000	388010000	339010000	557390000	503110000	342560000	334680000	530930000	475680000	372620000	358100000	131150000	96413000	2173700	0	259380000	98054000	24459000	0	277510000	47283000	0	0	214200000	103330000	2777600	2171400	211680000	6905900	136870000	170830000	55553000	11362000	5787700	5321500	59243000	6738400	1130800	758850	48825000
P25037_UBP1_YEAST Ubiquitin carboxyl-terminal hydrolase 1 OS=Saccharomyces cerevisiae (strain ATCC 204508 / S288c) OX=559292 GN=UBP1 PE=1 SV=2	40336000	8030800	21876000	13674000	11101000	30376000	2891900	8246200	7940600	10659000	7880200	20265000	12807000	7928400	22538000	21826000	4859700	19350000	9228800	9282400	5239900	2417900	1012200	0	11799000	18151000	1285500	578110	7611400	6272900	0	0	6156700	2073200	977640	0	11232000	0	4343700	19134000	2775800	3541300	0	0	2412600	2259100	0	0	2463800
P25038_IF2M_YEAST Translation initiation factor IF-2, mitochondrial OS=Saccharomyces cerevisiae (strain ATCC 204508 / S288c) OX=559292 GN=IFM1 PE=1 SV=2	0	0	0	0	0	0	0	0	0	0	0	0	0	0	0	0	0	0	0	0	0	27369000	54307000	44109000	27021000	30531000	30995000	94593000	24603000	0	70290000	67528000	31230000	29789000	0	69455000	24527000	48696000	65273000	96393000	69254000	172670000	0	29679000	0	206150000	142910000	311270000	303950000
P25039_EFGM_YEAST Elongation factor G, mitochondrial OS=Saccharomyces cerevisiae (strain ATCC 204508 / S288c) OX=559292 GN=MEF1 PE=1 SV=2	21037000	23904000	12756000	3035900	24939000	17608000	6767600	3145800	19165000	19580000	15122000	17162000	19347000	19648000	13016000	16179000	9849400	16849000	10487000	11524000	8666100	18060000	0	0	9857400	27013000	4706700	0	36265000	3107700	0	0	32347000	20584000	708080	0	23001000	0	62815000	80540000	11690000	3409800	0	0	6885900	10385000	0	0	8041400
P25040_TSR4_YEAST 20S rRNA accumulation protein 4 OS=Saccharomyces cerevisiae (strain ATCC 204508 / S288c) OX=559292 GN=TSR4 PE=1 SV=2	37664000	23073000	21053000	15918000	49164000	34465000	15787000	9500300	35615000	37814000	30591000	21693000	47274000	45564000	13635000	24221000	33801000	36686000	29555000	32997000	11087000	2679200	1226300	0	19152000	0	0	0	9102000	1285000	0	1127000	14610000	2401000	0	0	13647000	0	3094800	7407700	2926200	0	0	0	4224500	1942800	0	0	4418000
P25043_PSB2_YEAST Proteasome subunit beta type-2 OS=Saccharomyces cerevisiae (strain ATCC 204508 / S288c) OX=559292 GN=PUP1 PE=1 SV=1	100040000	118100000	65068000	94992000	99985000	67686000	63462000	55661000	99179000	106280000	88922000	109050000	70835000	75554000	105620000	96199000	74757000	93599000	96407000	171320000	34952000	88123000	122640000	85276000	61024000	120230000	78960000	137930000	66560000	71207000	83734000	145190000	63462000	90754000	49824000	62956000	51498000	84100000	105920000	99996000	38621000	97621000	55255000	77132000	19409000	70263000	71961000	86543000	12539000
P25087_ERG6_YEAST Sterol 24-C-methyltransferase OS=Saccharomyces cerevisiae (strain ATCC 204508 / S288c) OX=559292 GN=ERG6 PE=1 SV=4	491050000	334750000	170560000	133560000	545970000	336140000	129520000	96346000	482220000	484500000	306690000	227130000	528710000	466190000	240190000	171490000	455290000	454990000	327660000	226380000	160220000	200670000	20051000	2789000	367470000	206210000	51464000	21052000	366320000	64155000	4544900	0	294940000	206940000	13007000	7048200	258430000	27450000	278120000	479630000	43788000	19210000	4405200	1892900	59282000	29095000	2399900	2647500	51833000
P25293_NAP1_YEAST Nucleosome assembly protein OS=Saccharomyces cerevisiae (strain ATCC 204508 / S288c) OX=559292 GN=NAP1 PE=1 SV=2	164100000	117280000	94109000	76764000	196660000	156820000	47851000	51338000	162920000	182120000	151360000	139120000	218300000	198890000	117930000	122290000	198430000	186230000	157090000	143180000	83951000	125490000	19702000	5048000	227600000	110860000	25735000	24784000	155090000	55948000	8584800	14849000	156760000	119770000	10632000	18189000	150610000	32259000	155580000	263990000	49010000	29005000	11745000	381820	42801000	25198000	18506000	14371000	45868000
P25294_SIS1_YEAST Protein SIS1 OS=Saccharomyces cerevisiae (strain ATCC 204508 / S288c) OX=559292 GN=SIS1 PE=1 SV=1	433540000	424650000	328400000	314510000	482250000	462050000	229960000	187670000	357020000	476480000	553100000	509920000	462260000	545240000	483310000	459160000	436710000	471360000	519680000	513670000	271330000	690720000	521030000	237320000	644470000	781850000	532460000	590410000	560950000	407020000	469990000	398430000	541750000	622010000	372990000	401170000	485470000	650270000	885990000	1130000000	161810000	323760000	337900000	248780000	223710000	343060000	474110000	328660000	223700000
P25296_CANB_YEAST Calcineurin subunit B OS=Saccharomyces cerevisiae (strain ATCC 204508 / S288c) OX=559292 GN=CNB1 PE=1 SV=3	13813000	13223000	9159000	12549000	14174000	11750000	13560000	8808400	8154600	13141000	22607000	27929000	8991700	13943000	18276000	30641000	7394800	11431000	10946000	27485000	9248600	16569000	33554000	3432500	6431400	17425000	25785000	59115000	7713100	15753000	28643000	43964000	7114200	5734400	6806100	14395000	0	30463000	45747000	55491000	5827600	0	18571000	9071500	0	8773600	12478000	11436000	0
P25303_SCJ1_YEAST DnaJ-related protein SCJ1 OS=Saccharomyces cerevisiae (strain ATCC 204508 / S288c) OX=559292 GN=SCJ1 PE=1 SV=2	30998000	22123000	9158100	12134000	32757000	27947000	8487600	7033700	16843000	27260000	21850000	20752000	33941000	38827000	24709000	18215000	27113000	25512000	24837000	20755000	2276500	8507400	0	0	8160600	7916900	993930	0	9074700	2701600	0	0	7329200	6246400	0	0	7762600	0	0	4271300	582110	0	0	0	0	0	0	0	0
P25332_RBSK_YEAST Ribokinase OS=Saccharomyces cerevisiae (strain ATCC 204508 / S288c) OX=559292 GN=RBK1 PE=1 SV=2	44960000	43011000	38019000	34923000	45848000	54378000	19491000	21985000	33548000	54384000	62262000	53517000	60033000	65087000	57827000	61390000	52171000	64819000	59636000	50037000	19041000	44035000	50649000	39680000	36283000	53934000	67967000	73773000	45345000	36522000	73403000	57928000	27542000	37228000	28533000	59699000	25737000	41348000	44078000	56691000	18236000	38710000	50441000	33319000	25178000	27490000	62381000	46522000	21395000
P25339_PUF4_YEAST Pumilio homology domain family member 4 OS=Saccharomyces cerevisiae (strain ATCC 204508 / S288c) OX=559292 GN=PUF4 PE=1 SV=2	12622000	7180200	4437900	1579900	15147000	10380000	3921800	1980900	10615000	7465100	7334200	11956000	8365400	6346400	4238800	3502200	8822900	6905700	5480400	5848000	44540000	66056000	51441000	17196000	116600000	76228000	79538000	4344000	94229000	49366000	29280000	29648000	108930000	122530000	48852000	49008000	69657000	25669000	70198000	91605000	0	7304800	5194100	629810	0	0	0	1444500	0
P25340_ERG4_YEAST Delta(24(24(1)))-sterol reductase OS=Saccharomyces cerevisiae (strain ATCC 204508 / S288c) OX=559292 GN=ERG4 PE=1 SV=2	17895000	2931700	0	0	11829000	4436700	432990	0	13730000	2256700	2197700	0	13523000	4183500	0	0	16510000	4569500	3518200	0	4262700	0	0	0	8245500	0	0	0	4608200	0	0	0	6796900	1701900	0	0	1634900	0	0	0	0	0	0	0	2106400	0	0	0	0
P25342_CDC10_YEAST Cell division control protein 10 OS=Saccharomyces cerevisiae (strain ATCC 204508 / S288c) OX=559292 GN=CDC10 PE=1 SV=1	37703000	37337000	16797000	8174700	37965000	24040000	13668000	7745400	29560000	34630000	26457000	17426000	52324000	51881000	17006000	18588000	43307000	35590000	24385000	15701000	18843000	23000000	0	0	35760000	9439100	2605200	2381300	29078000	4809400	0	0	27769000	11697000	1412300	0	12452000	0	32726000	38997000	6206400	4680300	0	1611300	9610200	6385400	0	0	6357800
P25343_RV161_YEAST Reduced viability upon starvation protein 161 OS=Saccharomyces cerevisiae (strain ATCC 204508 / S288c) OX=559292 GN=RVS161 PE=1 SV=1	63767000	48857000	31534000	31047000	55745000	40513000	21571000	19044000	52384000	61925000	44290000	44894000	56457000	65964000	43017000	39761000	49259000	54851000	42847000	52042000	35786000	49802000	16002000	6702800	70351000	32041000	18127000	19228000	72299000	20355000	18708000	24983000	66688000	26209000	6719000	15984000	65881000	8655900	39596000	71550000	17386000	5877100	5111800	3638900	13492000	11635000	4865600	4210900	19195000
P25349_YCP4_YEAST Flavoprotein-like protein YCP4 OS=Saccharomyces cerevisiae (strain ATCC 204508 / S288c) OX=559292 GN=YCP4 PE=1 SV=1	73500000	69178000	51607000	53872000	71192000	70221000	39518000	31921000	60626000	85735000	69322000	81194000	76862000	100840000	92111000	62447000	55969000	104370000	84016000	63387000	94788000	116770000	102500000	67453000	121520000	142220000	378560000	519630000	240110000	96310000	140460000	285060000	110320000	79048000	195110000	180390000	172140000	320970000	179400000	192790000	271840000	454110000	291360000	417130000	95431000	535920000	258940000	459080000	46470000
P25359_RRP43_YEAST Exosome complex component RRP43 OS=Saccharomyces cerevisiae (strain ATCC 204508 / S288c) OX=559292 GN=RRP43 PE=1 SV=2	9110800	12723000	7198800	5400500	14912000	13911000	4929700	3188700	8477800	13898000	10927000	3507400	12900000	14661000	6959700	0	12526000	13780000	9464800	9312800	4989500	9676700	0	0	9470500	8832200	1288800	0	10561000	1691700	0	0	5580000	11683000	0	0	8491300	1570900	5511800	7440900	0	2098200	0	0	1936100	0	0	0	0
P25367_RNQ1_YEAST [PIN+] prion protein RNQ1 OS=Saccharomyces cerevisiae (strain ATCC 204508 / S288c) OX=559292 GN=RNQ1 PE=1 SV=2	64279000	26697000	13844000	7877300	65565000	28289000	9634700	2284500	48533000	30590000	25455000	16178000	56175000	21383000	14928000	30012000	45677000	34092000	29041000	24181000	13596000	14396000	5174600	4764100	19656000	4188100	5002100	8881400	31332000	8396200	1753400	8938100	19947000	10551000	2607300	5646300	4195900	0	9586600	17187000	4276000	0	0	0	6486300	6184900	0	0	10278000
P25368_RRP7_YEAST Ribosomal RNA-processing protein 7 OS=Saccharomyces cerevisiae (strain ATCC 204508 / S288c) OX=559292 GN=RRP7 PE=1 SV=1	9316900	6957900	8310200	3193400	13760000	6618300	4323000	3392200	7449500	8836700	6514400	6325300	7112000	10004000	6843400	9760800	6102000	14283000	7450000	6374700	642360	0	0	0	1371700	1927100	0	0	0	0	0	0	0	1531000	0	0	909580	0	0	0	0	0	0	0	0	0	0	0	0
P25369_LSB5_YEAST LAS seventeen-binding protein 5 OS=Saccharomyces cerevisiae (strain ATCC 204508 / S288c) OX=559292 GN=LSB5 PE=1 SV=3	11784000	10748000	6610600	2125200	31801000	9916800	2877700	0	12141000	11958000	13769000	2112600	12743000	9000000	7628900	4258900	13143000	41013000	23143000	4898900	11430000	14320000	0	0	22009000	14344000	1419100	0	20754000	5683200	0	0	19585000	26995000	264090	0	13725000	4347500	28722000	47908000	9536800	2249300	0	0	12140000	4320500	0	0	5716200
P25372_TRX3_YEAST Thioredoxin-3, mitochondrial OS=Saccharomyces cerevisiae (strain ATCC 204508 / S288c) OX=559292 GN=TRX3 PE=1 SV=1	49294000	48031000	45787000	37119000	52192000	58583000	28637000	26014000	38954000	72267000	68866000	79941000	62603000	94540000	69501000	75064000	57044000	63417000	73815000	77828000	24467000	72982000	64319000	30667000	55715000	85695000	84240000	127070000	47469000	9642300	53070000	80796000	53052000	49403000	21817000	18789000	37961000	75852000	120450000	113310000	30932000	91964000	162380000	121500000	74521000	153550000	193200000	154070000	70149000
P25373_GLRX1_YEAST Glutaredoxin-1 OS=Saccharomyces cerevisiae (strain ATCC 204508 / S288c) OX=559292 GN=GRX1 PE=1 SV=1	449000000	392410000	347230000	310790000	472340000	462610000	183920000	159380000	290340000	386630000	472490000	551880000	479800000	467810000	473860000	511120000	424040000	502730000	540220000	659940000	235670000	843390000	689420000	264180000	719450000	809930000	561450000	1021900000	580800000	489840000	733910000	547280000	557490000	752880000	336610000	570590000	597960000	839110000	1206100000	1303100000	340480000	701330000	789410000	480500000	370040000	713660000	934420000	557030000	366700000
P25374_NFS1_YEAST Cysteine desulfurase, mitochondrial OS=Saccharomyces cerevisiae (strain ATCC 204508 / S288c) OX=559292 GN=NFS1 PE=1 SV=2	110650000	94257000	76698000	66089000	124070000	104730000	57377000	31069000	78933000	140030000	91715000	85691000	118180000	120100000	96358000	89001000	111350000	125800000	92354000	81490000	47186000	102820000	20693000	0	117280000	106280000	53368000	4886500	72204000	47847000	0	0	84375000	90332000	18818000	3605500	59963000	43018000	129010000	156780000	38104000	60949000	3929300	0	59347000	67406000	16645000	0	40053000
P25375_PRTD_YEAST Saccharolysin OS=Saccharomyces cerevisiae (strain ATCC 204508 / S288c) OX=559292 GN=PRD1 PE=1 SV=1	74186000	69174000	35127000	20695000	97694000	72700000	20574000	10365000	66414000	51996000	57840000	36898000	100660000	97980000	40166000	20396000	74410000	57652000	55096000	32449000	28379000	51829000	1087500	1203600	75445000	30561000	24440000	0	70463000	7705900	0	0	76525000	45667000	0	989240	61523000	0	149420000	160330000	29996000	15530000	8771100	817530	42841000	18554000	1152500	9642000	25138000
P25379_STDH_YEAST Catabolic L-serine/threonine dehydratase OS=Saccharomyces cerevisiae (strain ATCC 204508 / S288c) OX=559292 GN=CHA1 PE=1 SV=2	286400000	207420000	137440000	106460000	304580000	209630000	78671000	58169000	229540000	252240000	196290000	148950000	347310000	280400000	138460000	128280000	265530000	247510000	199760000	131190000	0	8718000	9166800	9565800	2632100	8302200	8051400	0	2434600	0	0	0	4534300	0	4750800	1048700	5994800	10467000	0	0	0	0	0	0	4919400	8954000	0	565720	6041000
P25382_NLE1_YEAST Ribosome assembly protein 4 OS=Saccharomyces cerevisiae (strain ATCC 204508 / S288c) OX=559292 GN=RSA4 PE=1 SV=3	50545000	56205000	45013000	40266000	42179000	45477000	28263000	24995000	45399000	48616000	51141000	60130000	50208000	49985000	49455000	55974000	40386000	51589000	53565000	68067000	10806000	10163000	18343000	8447900	10267000	13478000	10696000	22628000	11302000	15144000	16516000	11407000	6360200	9516600	8005300	10987000	9718900	12163000	9514800	25349000	2469300	5190200	2776500	0	5329800	5627100	2703100	2066200	2151900
P25386_USO1_YEAST Intracellular protein transport protein USO1 OS=Saccharomyces cerevisiae (strain ATCC 204508 / S288c) OX=559292 GN=USO1 PE=1 SV=2	16422000	9148500	5504900	4882100	12354000	3791400	4250600	1274700	3703700	10761000	8094600	5321000	14949000	16409000	8426800	5321700	5703500	11443000	4011800	5085800	7765600	9968800	787040	1465600	14118000	8007400	1986500	0	18644000	4690300	4001300	1167000	15809000	4864700	448390	0	31229000	3793300	20478000	21182000	20241000	17250000	8607600	27167000	13783000	30873000	3167900	31603000	2229200
P25441_RPC4_YEAST DNA-directed RNA polymerase III subunit RPC4 OS=Saccharomyces cerevisiae (strain ATCC 204508 / S288c) OX=559292 GN=RPC53 PE=1 SV=2	5251800	0	1453100	4737500	0	5845800	0	2269400	0	0	0	3102400	4119400	9331900	11658000	1144500	2183800	1928900	1801200	0	0	0	0	0	0	2178600	0	0	0	0	0	0	1356600	0	0	0	0	0	0	0	0	0	0	0	0	938990	0	0	0
P25443_RS2_YEAST 40S ribosomal protein S2 OS=Saccharomyces cerevisiae (strain ATCC 204508 / S288c) OX=559292 GN=RPS2 PE=1 SV=3	3557500000	3508600000	2605900000	2212500000	4108800000	4216500000	1821400000	1294600000	3211900000	4946400000	3614000000	3654800000	3763500000	4119500000	3321600000	2883500000	3133600000	4493200000	3819000000	3518800000	1688600000	2472200000	142760000	11246000	3212400000	2473700000	805170000	36904000	3311100000	1161400000	12188000	3370000	3377500000	2506400000	158510000	8682800	3144300000	390060000	4807100000	6023800000	877390000	632780000	5914400	6414600	1066200000	833730000	66144000	14998000	886750000
P25451_PSB3_YEAST Proteasome subunit beta type-3 OS=Saccharomyces cerevisiae (strain ATCC 204508 / S288c) OX=559292 GN=PUP3 PE=1 SV=1	63573000	77922000	76899000	83910000	104800000	68162000	54163000	50945000	71009000	98621000	85413000	86095000	91643000	110450000	67507000	110790000	71419000	115950000	89310000	127140000	34855000	40805000	107460000	82319000	48820000	79064000	80000000	185910000	39747000	77123000	151170000	144230000	34695000	38333000	68103000	102860000	40826000	89492000	103690000	116670000	29912000	56844000	76776000	77284000	23887000	48387000	113180000	91341000	20250000
P25454_RAD51_YEAST DNA repair protein RAD51 OS=Saccharomyces cerevisiae (strain ATCC 204508 / S288c) OX=559292 GN=RAD51 PE=1 SV=1	20534000	8055700	7992800	3493300	10834000	14206000	7152000	4787700	14814000	4577900	6854500	10593000	20250000	18970000	10465000	8469300	10175000	8659700	8402300	6950700	987210	0	0	0	1504300	0	0	0	0	0	0	0	0	0	0	0	0	0	0	3318500	0	0	0	0	0	0	0	0	0
P25491_MAS5_YEAST Mitochondrial protein import protein MAS5 OS=Saccharomyces cerevisiae (strain ATCC 204508 / S288c) OX=559292 GN=YDJ1 PE=1 SV=1	861720000	648940000	512990000	446320000	821730000	846280000	320530000	215530000	582080000	928770000	709100000	816700000	942240000	1173100000	699160000	702850000	844460000	954100000	721490000	613210000	228130000	433380000	99752000	9151600	627660000	502530000	146470000	69476000	403770000	164410000	32623000	9907300	467640000	333570000	55781000	13603000	455190000	85564000	832790000	1034300000	68405000	66266000	40397000	18641000	123810000	128910000	92769000	24478000	82164000
P25555_GBP2_YEAST Single-strand telomeric DNA-binding protein GBP2 OS=Saccharomyces cerevisiae (strain ATCC 204508 / S288c) OX=559292 GN=GBP2 PE=1 SV=1	50857000	38430000	32833000	30286000	35094000	44587000	23399000	13147000	47333000	66624000	50116000	42918000	50306000	68058000	31585000	51249000	36219000	31405000	23857000	47654000	20243000	73447000	38062000	26882000	37734000	75382000	43347000	225830000	22790000	25207000	34257000	2243300	31277000	23492000	11710000	14945000	23041000	82560000	3594000	16523000	14615000	0	10021000	3129000	9478300	0	27181000	0	6985400
P25567_SRO9_YEAST RNA-binding protein SRO9 OS=Saccharomyces cerevisiae (strain ATCC 204508 / S288c) OX=559292 GN=SRO9 PE=1 SV=2	222540000	186430000	139720000	136680000	211770000	197640000	86323000	68890000	178820000	265620000	235070000	211910000	234710000	280370000	188540000	173240000	190180000	319230000	242530000	221440000	44592000	63013000	12886000	3302000	111170000	60159000	19390000	55088000	76568000	27819000	24052000	14626000	95566000	44951000	5582600	0	73171000	32307000	106280000	182820000	9216400	2234700	6329100	558490	2958900	4162800	5618500	0	10230000
P25572_YCE2_YEAST Putative uncharacterized protein YCL042W OS=Saccharomyces cerevisiae (strain ATCC 204508 / S288c) OX=559292 GN=YCL042W PE=4 SV=2	0	0	0	1420100	0	0	0	198990000	7491300	2406700	8638900	0	10416000	2133800	15892000	9086500	0	15094000	9603700	450370000	2971300	13007000	1273700	0	24832000	28439000	18230000	333830000	25996000	2264700	213050000	0	9234100	15328000	0	984460	18473000	9093700	27923000	15298000	1435700	0	337760000	0	1232900	310170000	7614700	16523000	0
P25582_SPB1_YEAST 27S pre-rRNA (guanosine(2922)-2-O)-methyltransferase OS=Saccharomyces cerevisiae (strain ATCC 204508 / S288c) OX=559292 GN=SPB1 PE=1 SV=2	11716000	5740600	1089900	2043200	26354000	750450	934140	702200	5700000	6325300	4083600	2992300	9297900	9634900	2310800	2979200	5889700	32852000	27404000	3292700	792220	0	0	0	0	0	814130	0	0	0	0	0	2366100	0	0	0	0	0	0	1465700	0	0	982970	0	0	0	0	0	0
P25586_KRR1_YEAST KRR1 small subunit processome component OS=Saccharomyces cerevisiae (strain ATCC 204508 / S288c) OX=559292 GN=KRR1 PE=1 SV=1	45469000	45425000	27415000	25589000	49439000	49032000	25178000	14508000	45716000	50148000	57050000	46973000	60191000	74734000	52573000	44100000	55082000	59548000	57018000	46216000	10874000	21850000	1453300	1077500	18321000	16682000	2445100	0	16603000	7134200	0	0	19782000	12782000	0	1007700	0	1897100	5303200	7660900	1704500	1009100	0	0	0	2568800	0	0	1917700
P25605_ILV6_YEAST Acetolactate synthase small subunit, mitochondrial OS=Saccharomyces cerevisiae (strain ATCC 204508 / S288c) OX=559292 GN=ILV6 PE=1 SV=2	395450000	226310000	140440000	129130000	348220000	249580000	99735000	58897000	323450000	253430000	268790000	177380000	373380000	313040000	175420000	154090000	300200000	294930000	202220000	168850000	60219000	171860000	145310000	34966000	132380000	201250000	125900000	104870000	140430000	105210000	3015600	1227400	134540000	147500000	86367000	119250000	117070000	163870000	228830000	293150000	45820000	10582000	1701900	0	68758000	27846000	1758800	919950	53685000
P25619_HSP30_YEAST 30 kDa heat shock protein OS=Saccharomyces cerevisiae (strain ATCC 204508 / S288c) OX=559292 GN=HSP30 PE=1 SV=1	0	0	0	0	0	0	0	0	0	0	0	0	0	0	0	0	0	0	0	0	21975000	92648000	58830000	53760000	27245000	68715000	76544000	173600000	37719000	34919000	74933000	71160000	33807000	30140000	22784000	29785000	38177000	67483000	69414000	52072000	31507000	58195000	59252000	35182000	35199000	66129000	80423000	42573000	47711000
P25623_SYP1_YEAST Suppressor of yeast profilin deletion OS=Saccharomyces cerevisiae (strain ATCC 204508 / S288c) OX=559292 GN=SYP1 PE=1 SV=3	35265000	31551000	18864000	18976000	38156000	30425000	15162000	8252900	35765000	43292000	40345000	31916000	40595000	36366000	30933000	48551000	28435000	42997000	24147000	31802000	26438000	50665000	3123100	2154100	58273000	56096000	18782000	2143000	70786000	10810000	1939000	845680	68600000	67187000	2718900	0	81938000	13590000	90868000	114180000	11940000	12910000	5277600	5347000	15438000	11876000	1435800	1092300	14079000
P25631_YCU1_YEAST Ankyrin repeat-containing protein YCR051W OS=Saccharomyces cerevisiae (strain ATCC 204508 / S288c) OX=559292 GN=YCR051W PE=1 SV=1	171180000	159790000	159850000	196590000	198470000	189990000	125780000	113980000	132640000	199080000	249940000	309710000	205990000	264660000	239520000	287280000	159660000	248140000	245910000	323500000	23929000	71792000	77780000	75667000	41949000	93977000	78982000	163970000	54600000	52408000	124510000	113490000	37375000	42341000	38154000	80016000	35067000	90501000	72738000	76234000	3018100	24330000	28709000	38979000	1669500	9001800	26435000	40350000	1076600
P25632_RSC6_YEAST Chromatin structure-remodeling complex protein RSC6 OS=Saccharomyces cerevisiae (strain ATCC 204508 / S288c) OX=559292 GN=RSC6 PE=1 SV=1	8617000	3422500	4100200	5506100	4734700	3471000	5153900	1770400	7260900	13040000	5133200	3420200	14748000	9375900	4699700	2829400	10810000	12027000	6287600	5894900	1757800	2221800	0	0	4981700	0	0	0	0	0	0	0	0	1062100	0	0	2726800	0	0	1434600	0	0	0	0	302730	0	0	0	0
P25635_PWP2_YEAST Periodic tryptophan protein 2 OS=Saccharomyces cerevisiae (strain ATCC 204508 / S288c) OX=559292 GN=PWP2 PE=1 SV=2	3228700	6501100	4920700	5319500	10088000	7619000	645930	1674300	5130000	7606100	12566000	4152700	6102800	9305000	11335000	6053200	2694900	8725200	9859700	7510800	0	0	19787000	11707000	17839000	0	23052000	38786000	11586000	18739000	0	7269000	0	0	0	0	0	0	3601700	66691000	0	58236000	50301000	0	0	0	76224000	0	20460000
P25638_TAH1_YEAST TPR repeat-containing protein associated with Hsp90 OS=Saccharomyces cerevisiae (strain ATCC 204508 / S288c) OX=559292 GN=TAH1 PE=1 SV=1	20239000	23746000	10630000	8867400	23615000	19780000	8025600	5443600	21140000	28926000	17982000	10788000	13406000	24017000	15636000	14831000	15534000	23915000	19216000	18082000	4812600	5124600	0	0	11883000	5738800	0	0	11290000	3562700	0	0	6461600	4669100	0	0	8955400	0	2783300	13406000	4507600	0	0	0	1446200	0	0	0	1814500
P25644_PAT1_YEAST DNA topoisomerase 2-associated protein PAT1 OS=Saccharomyces cerevisiae (strain ATCC 204508 / S288c) OX=559292 GN=PAT1 PE=1 SV=4	18291000	17485000	9968300	6383200	21778000	14256000	7890900	4996100	18958000	15774000	14501000	12070000	19014000	14738000	6399200	7903600	14319000	16434000	16242000	8040400	12403000	2170600	0	0	18566000	6250400	1757400	0	18056000	587920	0	0	12471000	1675300	0	0	11471000	283940	3185100	12555000	1388800	0	0	307530	1225400	1004200	0	0	1205800
P25654_YCY0_YEAST UPF0587 protein YCR090C OS=Saccharomyces cerevisiae (strain ATCC 204508 / S288c) OX=559292 GN=YCR090C PE=1 SV=1	5153600	3468200	2063900	3625400	12641000	10413000	1354600	1924900	2795800	12881000	10871000	2479700	18604000	13599000	2662800	4585900	10019000	11885000	8848600	5784100	1382900	2202000	0	0	9080300	6681900	0	0	10426000	986430	0	0	7633200	5388400	0	0	3605600	0	16660000	26177000	1831800	1462700	0	0	6031900	2148000	0	0	6645000
P25655_NOT1_YEAST General negative regulator of transcription subunit 1 OS=Saccharomyces cerevisiae (strain ATCC 204508 / S288c) OX=559292 GN=CDC39 PE=1 SV=3	9806400	6424100	1351900	0	11500000	8799700	1126600	1719200	1801900	7588200	3670600	3410700	11857000	8091100	0	0	9905100	9023500	1694400	0	1351600	0	0	0	9583100	0	0	0	11355000	0	0	0	8092300	0	0	0	3976400	0	0	0	973720	0	0	0	1424700	0	0	0	1141400
P25694_CDC48_YEAST Cell division control protein 48 OS=Saccharomyces cerevisiae (strain ATCC 204508 / S288c) OX=559292 GN=CDC48 PE=1 SV=3	1354200000	1405500000	1001300000	849690000	1503300000	1379400000	673810000	429920000	1118200000	1875800000	1577600000	1114300000	1391900000	1529500000	1337800000	977200000	1257200000	1773600000	1697000000	1301200000	563970000	1544400000	1214300000	175340000	1349800000	1894000000	1622600000	808980000	1365900000	802810000	260330000	61505000	1132000000	1359000000	790160000	401120000	1255300000	1726300000	2356200000	2407900000	496140000	1020300000	853990000	227820000	644190000	1116800000	1165600000	482550000	407460000
P25719_CYPC_YEAST Peptidyl-prolyl cis-trans isomerase C, mitochondrial OS=Saccharomyces cerevisiae (strain ATCC 204508 / S288c) OX=559292 GN=CPR3 PE=1 SV=1	576010000	521080000	316990000	270400000	568140000	437540000	244590000	194710000	409660000	610900000	485820000	506350000	532560000	579210000	324140000	413540000	488190000	644360000	443970000	553510000	173950000	249700000	99787000	64643000	216320000	283960000	180250000	184370000	340400000	174840000	117290000	169660000	239610000	265980000	75821000	88606000	358320000	184980000	283520000	543680000	226060000	239240000	256770000	196620000	180310000	276610000	214480000	257140000	221800000
P26321_RL5_YEAST 60S ribosomal protein L5 OS=Saccharomyces cerevisiae (strain ATCC 204508 / S288c) OX=559292 GN=RPL5 PE=1 SV=4	3842100000	3677000000	2505100000	2401500000	4068000000	3351700000	1890700000	1214200000	3014700000	4396000000	3510800000	3676200000	4096500000	4400900000	3658100000	3116500000	3205200000	4550500000	3694200000	3959800000	1533000000	3029800000	215170000	6959900	2996800000	2870500000	993120000	27965000	3207200000	1244500000	15615000	20177000	2752900000	2333900000	193820000	35816000	2508700000	528260000	4968200000	6479800000	922810000	695680000	31055000	10470000	1068800000	967790000	98816000	20529000	872110000
P26637_SYLC_YEAST Leucine--tRNA ligase, cytoplasmic OS=Saccharomyces cerevisiae (strain ATCC 204508 / S288c) OX=559292 GN=CDC60 PE=1 SV=1	2426100000	1731900000	983550000	656220000	2671300000	1578300000	675590000	344720000	1945100000	1993600000	1441500000	1178900000	2467500000	2133400000	1139600000	919760000	2127900000	2194000000	1594300000	1189000000	864940000	927220000	74401000	56261000	1823800000	896580000	263140000	178930000	1691600000	323190000	80312000	57901000	1681000000	760960000	49012000	29402000	1690500000	130670000	1927500000	3096900000	648530000	279120000	151850000	94520000	753240000	448460000	204630000	143440000	783370000
P26754_RFA2_YEAST Replication factor A protein 2 OS=Saccharomyces cerevisiae (strain ATCC 204508 / S288c) OX=559292 GN=RFA2 PE=1 SV=1	37138000	27669000	23214000	21744000	33173000	32344000	13530000	9918900	30325000	28277000	25167000	31536000	43059000	49811000	19767000	21068000	28857000	30650000	17315000	29180000	8523000	14383000	4594000	4308800	16751000	18194000	3118200	1478100	5340400	2811400	4867100	1869700	12148000	13233000	0	2328800	6791800	1118700	11238000	32162000	2867700	10405000	10650000	8713100	9510700	5092600	14333000	11672000	0
P26755_RFA3_YEAST Replication factor A protein 3 OS=Saccharomyces cerevisiae (strain ATCC 204508 / S288c) OX=559292 GN=RFA3 PE=1 SV=1	46078000	44202000	21453000	28940000	43157000	50309000	22865000	6454600	26543000	22379000	52836000	45205000	69744000	63753000	35515000	50750000	51060000	54478000	35327000	29955000	646120	9269700	2534600	0	18968000	16953000	2343500	490480	8948500	2949900	2004900	295720	12846000	21433000	197020	2004300	6731100	3267300	0	11302000	6540100	14155000	6287100	424080	6626800	9012700	13962000	4368000	0
P26783_RS5_YEAST 40S ribosomal protein S5 OS=Saccharomyces cerevisiae (strain ATCC 204508 / S288c) OX=559292 GN=RPS5 PE=1 SV=3	3933000000	3301700000	2314900000	2007900000	4426800000	3165900000	1704200000	1407000000	3442700000	4714200000	3758700000	2829000000	4383100000	5055600000	2888200000	2852500000	3755800000	4349400000	3887300000	3062300000	1604900000	2180100000	126830000	1999600	3505600000	2641600000	740350000	54330000	3335300000	1061300000	20457000	21865000	2759500000	2381700000	154180000	30462000	3238100000	352940000	5347100000	6571000000	1121900000	444720000	43659000	31626000	1159100000	622920000	100130000	32904000	978010000
P26784_RL16A_YEAST 60S ribosomal protein L16-A OS=Saccharomyces cerevisiae (strain ATCC 204508 / S288c) OX=559292 GN=RPL16A PE=1 SV=3	908940000	1402100000	543400000	731860000	1080100000	1068100000	492500000	423260000	717350000	1077800000	1115500000	888630000	708350000	904610000	899580000	650770000	706900000	1228500000	1036400000	1319100000	374390000	486050000	16902000	0	619140000	526220000	179770000	6903600	588920000	149400000	0	1158800	568670000	397040000	57107000	0	487480000	65137000	672240000	1279800000	173810000	115980000	6591100	5051900	197920000	210430000	3966200	4865600	168760000
P26785_RL16B_YEAST 60S ribosomal protein L16-B OS=Saccharomyces cerevisiae (strain ATCC 204508 / S288c) OX=559292 GN=RPL16B PE=1 SV=3	2858900000	3557600000	2519900000	2217400000	3638700000	3077100000	1701400000	1425500000	2743200000	4524900000	3800000000	3102700000	3254300000	3945300000	3286100000	2732400000	2665900000	4193700000	3873500000	3619800000	1400800000	2105200000	178140000	0	2373000000	2081100000	835540000	2441400	2678800000	1036100000	1362300	10009000	2484500000	2002900000	148620000	23329000	2244700000	362860000	3249900000	3986400000	628250000	700480000	10955000	4584900	1048500000	613590000	30527000	4914300	850940000
P26786_RS7A_YEAST 40S ribosomal protein S7-A OS=Saccharomyces cerevisiae (strain ATCC 204508 / S288c) OX=559292 GN=RPS7A PE=1 SV=4	2187200000	1870500000	1226100000	1063700000	2217900000	2161500000	824040000	650340000	1535700000	2452000000	2248100000	1795200000	2083100000	2625400000	1845700000	1571500000	2078800000	2434300000	2172700000	1876800000	731060000	1425000000	80285000	2146100	1953900000	1290400000	393440000	26762000	1897800000	526470000	9044900	10265000	1710300000	1364500000	74145000	5215700	1508800000	163430000	2915600000	3164200000	450300000	293880000	21909000	11573000	685400000	349500000	48491000	16388000	557710000
P26793_FEN1_YEAST Flap endonuclease 1 OS=Saccharomyces cerevisiae (strain ATCC 204508 / S288c) OX=559292 GN=RAD27 PE=1 SV=1	23453000	32144000	22137000	15781000	25581000	39076000	11554000	6595900	14998000	28961000	31647000	31944000	21435000	28367000	33924000	22779000	20505000	26147000	24137000	42463000	6485900	19241000	11980000	5055100	17836000	14128000	7245700	26585000	15263000	5868000	11709000	4058700	17664000	8220900	4178500	8744600	0	10426000	10769000	24403000	3737800	0	7623000	579870	2205100	6671400	9927700	2146100	1928400
P27466_KCC1_YEAST Calcium/calmodulin-dependent protein kinase I OS=Saccharomyces cerevisiae (strain ATCC 204508 / S288c) OX=559292 GN=CMK1 PE=1 SV=2	6675100	5638100	4960100	3736600	7325400	5505900	1108800	2085300	2514100	4317700	5459300	3778500	4535200	5461400	1068800	3023700	3125900	1783200	3561100	837460	24955000	100070000	145430000	91135000	64394000	107930000	159240000	463570000	91968000	75791000	218060000	95565000	49310000	69955000	55739000	80022000	49862000	116050000	44114000	51132000	44430000	139450000	157530000	86474000	43005000	199220000	187680000	129280000	55508000
P27472_GYS2_YEAST Glycogen [starch] synthase isoform 2 OS=Saccharomyces cerevisiae (strain ATCC 204508 / S288c) OX=559292 GN=GSY2 PE=1 SV=3	77260000	63418000	54740000	55301000	93381000	59090000	38725000	18703000	62411000	93913000	85133000	82821000	73861000	98039000	47117000	89868000	76323000	106260000	76636000	102000000	110250000	324840000	286670000	104220000	274680000	423230000	351690000	479400000	284660000	224080000	275120000	57497000	262610000	290170000	192180000	279610000	237900000	400650000	504950000	520490000	94573000	178720000	197950000	27120000	95483000	239200000	258380000	102460000	83437000
P27476_NSR1_YEAST Nuclear localization sequence-binding protein OS=Saccharomyces cerevisiae (strain ATCC 204508 / S288c) OX=559292 GN=NSR1 PE=1 SV=1	288630000	106900000	54118000	158720000	762340000	67183000	28801000	47054000	152160000	182670000	77855000	146620000	429770000	156140000	242780000	83979000	148200000	965650000	927860000	140040000	19177000	15065000	2813900	1742100	20074000	1366800	6682500	13012000	17710000	1071500	2493800	7271200	5305700	2313500	3949500	2772300	4549200	1424700	2804000	2607700	25932000	13706000	7429300	2568800	18631000	0	4934400	6233600	15634000
P27614_CBPS_YEAST Carboxypeptidase S OS=Saccharomyces cerevisiae (strain ATCC 204508 / S288c) OX=559292 GN=CPS1 PE=1 SV=2	105030000	87099000	83177000	90311000	113200000	111650000	68943000	54469000	78781000	139090000	131410000	142860000	96266000	126970000	112130000	109220000	79149000	149700000	143230000	109920000	28664000	120430000	118640000	76845000	59364000	121520000	119440000	164030000	61762000	73437000	105650000	85285000	58660000	74655000	73097000	103060000	62653000	118800000	135020000	174150000	36019000	114170000	92907000	34904000	48614000	131520000	159690000	74252000	58902000
P27616_PUR7_YEAST Phosphoribosylaminoimidazole-succinocarboxamide synthase OS=Saccharomyces cerevisiae (strain ATCC 204508 / S288c) OX=559292 GN=ADE1 PE=1 SV=2	1240000000	1061800000	439400000	342940000	1227600000	1094500000	328070000	193910000	821710000	1345500000	729720000	547460000	1297000000	1424700000	663690000	473160000	951510000	1266500000	701600000	492200000	135540000	274740000	8236800	0	316620000	237530000	43448000	2133800	307150000	65432000	2080600	1356000	279420000	287540000	8946900	1001400	308320000	31670000	450340000	575470000	285170000	96890000	21424000	5520200	274170000	122350000	38467000	4264600	314230000
P27692_SPT5_YEAST Transcription elongation factor SPT5 OS=Saccharomyces cerevisiae (strain ATCC 204508 / S288c) OX=559292 GN=SPT5 PE=1 SV=1	144290000	120010000	84493000	90151000	128630000	146600000	70725000	42086000	90180000	163930000	137890000	120470000	135510000	166170000	119730000	116130000	133270000	183370000	117360000	151180000	35697000	67584000	514010	621870	87524000	80369000	13933000	0	74860000	20828000	0	0	79017000	58919000	2209400	725400	51048000	2512500	130650000	232930000	8993400	23786000	22374000	17080000	14162000	12402000	0	17954000	16405000
P27796_THIK_YEAST 3-ketoacyl-CoA thiolase, peroxisomal OS=Saccharomyces cerevisiae (strain ATCC 204508 / S288c) OX=559292 GN=POT1 PE=1 SV=1	20073000	8967900	7236800	6003700	10860000	11019000	5778100	4384600	10069000	10760000	6676300	10673000	17023000	13508000	10078000	10978000	15309000	10325000	8300700	8880900	2770100	0	10106000	546730	7911800	16192000	0	2362700	0	8181700	3612800	0	5848000	9941900	6867700	5769500	3932400	7026900	16050000	0	10574000	39819000	56196000	12032000	28103000	32888000	69216000	42228000	19138000
P27809_KRE2_YEAST Glycolipid 2-alpha-mannosyltransferase OS=Saccharomyces cerevisiae (strain ATCC 204508 / S288c) OX=559292 GN=KRE2 PE=1 SV=1	72958000	64109000	28003000	22486000	86513000	52413000	20770000	13714000	55352000	77019000	52354000	42375000	84621000	81244000	40077000	33764000	46398000	95244000	60975000	25991000	23801000	46580000	0	0	49027000	38088000	12800000	7132600	56961000	16297000	0	0	45771000	27706000	3014500	983160	42574000	8830900	67661000	62201000	11523000	6434500	2828800	1724100	10009000	10168000	4759100	3578300	9423000
P27810_KTR1_YEAST Alpha-1,2 mannosyltransferase KTR1 OS=Saccharomyces cerevisiae (strain ATCC 204508 / S288c) OX=559292 GN=KTR1 PE=1 SV=1	39167000	35832000	24453000	16968000	53678000	30315000	13736000	11349000	32571000	47425000	40115000	28324000	46578000	61039000	27962000	24263000	31211000	46951000	50802000	37334000	13612000	11851000	8927700	8513000	19735000	16572000	12883000	14826000	31969000	7686200	9979800	0	20096000	16283000	9922200	3658900	16339000	17995000	24105000	23054000	8723300	2381600	4761600	0	8791600	10907000	0	2765400	4897300
P27999_RPB9_YEAST DNA-directed RNA polymerase II subunit RPB9 OS=Saccharomyces cerevisiae (strain ATCC 204508 / S288c) OX=559292 GN=RPB9 PE=1 SV=1	7640100	5898000	4954200	7386200	7947100	6254500	4364000	4374700	4418500	11536000	12875000	9462000	11465000	11815000	10855000	12475000	7265900	11645000	13769000	17870000	2692200	11656000	16850000	14921000	7801600	12746000	15837000	36993000	8865800	10788000	23123000	30815000	6005700	9020400	6440100	16882000	9339800	25499000	22015000	22570000	2827200	9615800	9462900	7241900	0	9812100	7788100	7018700	2948600
P28000_RPAC2_YEAST DNA-directed RNA polymerases I and III subunit RPAC2 OS=Saccharomyces cerevisiae (strain ATCC 204508 / S288c) OX=559292 GN=RPC19 PE=1 SV=1	138050000	136440000	125100000	150980000	133670000	108240000	103760000	103220000	124430000	94307000	165640000	178730000	127820000	137160000	166440000	196660000	108620000	107360000	139940000	201800000	30277000	51756000	47227000	44306000	47176000	75250000	46692000	123330000	32606000	41867000	95755000	87299000	42301000	60737000	30617000	62674000	34118000	81923000	63375000	42564000	8628100	22534000	23407000	31662000	8113600	19426000	18721000	30065000	12190000
P28007_GAR1_YEAST H/ACA ribonucleoprotein complex subunit GAR1 OS=Saccharomyces cerevisiae (strain ATCC 204508 / S288c) OX=559292 GN=GAR1 PE=1 SV=1	36090000	54694000	39626000	40796000	33198000	32725000	32344000	25380000	35783000	77932000	96226000	66587000	36592000	81003000	67664000	62452000	24144000	80187000	71318000	74685000	3967700	13651000	4099300	0	7959100	9478000	6322400	0	6952000	5439000	0	0	6195800	6733900	2441000	0	8565500	2382600	21180000	19293000	120260	0	0	0	1342000	0	0	0	0
P28240_ACEA_YEAST Isocitrate lyase OS=Saccharomyces cerevisiae (strain ATCC 204508 / S288c) OX=559292 GN=ICL1 PE=1 SV=1	2857200	2071400	0	424040	0	1307100	141510	165610	557150	7035800	674270	3595300	1474300	0	3279600	1634400	788290	0	777170	0	72703000	177050000	202740000	102850000	175090000	290540000	302350000	384390000	158000000	178700000	189720000	114020000	166890000	236990000	148420000	138270000	169930000	260240000	290920000	318120000	703250000	1499900000	1726700000	955290000	574750000	1571800000	1786900000	1475100000	663810000
P28241_IDH2_YEAST Isocitrate dehydrogenase [NAD] subunit 2, mitochondrial OS=Saccharomyces cerevisiae (strain ATCC 204508 / S288c) OX=559292 GN=IDH2 PE=1 SV=1	269680000	186230000	142440000	136050000	207100000	201370000	96365000	77762000	171000000	207170000	179890000	210050000	257690000	258960000	178220000	182240000	237160000	206660000	190860000	201190000	109830000	252090000	219650000	133700000	233860000	280010000	260860000	439170000	215720000	137690000	270660000	26840000	217710000	148030000	158720000	232950000	235570000	288640000	424600000	416100000	205490000	430430000	403870000	30545000	222090000	436950000	598920000	196410000	209430000
P28272_PYRD_YEAST Dihydroorotate dehydrogenase (fumarate) OS=Saccharomyces cerevisiae (strain ATCC 204508 / S288c) OX=559292 GN=URA1 PE=1 SV=1	257700000	169660000	114400000	83848000	267210000	286860000	88565000	54068000	189550000	204740000	169340000	119650000	255300000	224850000	107590000	119630000	257690000	198900000	198080000	109640000	99622000	94564000	24027000	3395400	204090000	120300000	31909000	6163500	276500000	35291000	6449200	7828500	222680000	100740000	10068000	1278800	160780000	19553000	170210000	297670000	60907000	15541000	3853000	6816100	75270000	5600600	13905000	7277000	72087000
P28273_OPLA_YEAST 5-oxoprolinase OS=Saccharomyces cerevisiae (strain ATCC 204508 / S288c) OX=559292 GN=OXP1 PE=1 SV=2	34825000	34588000	15657000	9966700	52231000	38158000	11479000	7813700	39861000	60562000	23512000	16306000	43163000	55072000	15400000	11489000	43680000	32563000	21921000	15620000	21898000	41753000	8792100	0	39498000	67207000	19694000	1151900	38818000	21081000	0	0	19110000	38780000	6245900	0	28235000	19050000	61747000	72285000	13550000	28237000	454330	0	15380000	31905000	4884700	0	6256500
P28274_URA7_YEAST CTP synthase 1 OS=Saccharomyces cerevisiae (strain ATCC 204508 / S288c) OX=559292 GN=URA7 PE=1 SV=2	867170000	563550000	332140000	241040000	966020000	586500000	237380000	135490000	771980000	793000000	524490000	356900000	964640000	865770000	367900000	286700000	768460000	783510000	512760000	372780000	180260000	146610000	2760500	0	331300000	130170000	16039000	0	389460000	31332000	0	0	326310000	100030000	235670	1841200	336570000	7915400	182470000	291040000	103720000	10095000	0	0	139560000	22923000	679820	0	137870000
P28319_CWP1_YEAST Cell wall protein CWP1 OS=Saccharomyces cerevisiae (strain ATCC 204508 / S288c) OX=559292 GN=CWP1 PE=1 SV=2	5596100	6643600	4431300	3225000	5613700	0	2664300	3552300	5436100	0	0	8181800	0	7326000	0	7833200	6830300	6396400	7731900	9952100	0	0	0	0	0	3790400	3180600	0	0	0	2826200	4134400	0	968640	0	62640000	32529000	0	72769000	95109000	1803900	7108600	0	0	5070100	6424100	10566000	5769700	0
P28495_CAPZA_YEAST F-actin-capping protein subunit alpha OS=Saccharomyces cerevisiae (strain ATCC 204508 / S288c) OX=559292 GN=CAP1 PE=1 SV=1	85506000	60749000	51893000	31529000	71393000	76558000	29345000	17818000	52316000	61874000	66085000	62035000	96168000	85176000	76361000	54624000	77967000	42380000	69698000	56447000	32619000	142030000	61221000	8536500	80213000	122380000	86906000	47252000	67782000	47896000	9640200	0	75530000	52666000	56545000	27828000	79024000	98721000	115200000	96791000	35484000	48866000	9385400	2013300	43372000	56408000	33869000	1330400	31435000
P28625_YIM1_YEAST Protein YIM1 OS=Saccharomyces cerevisiae (strain ATCC 204508 / S288c) OX=559292 GN=YIM1 PE=1 SV=2	3775900	3189700	0	0	3823300	3999700	0	0	8611300	7303000	8820300	4839100	3937600	3090600	616560	4000100	7326800	4874800	5421100	1883300	4895100	4251300	572330	0	11932000	6626100	1250900	0	9243500	3548600	0	0	14232000	3432400	0	0	5858400	0	22992000	29379000	2200500	0	0	833030	0	311760	0	0	4439100
P28707_SBA1_YEAST Co-chaperone protein SBA1 OS=Saccharomyces cerevisiae (strain ATCC 204508 / S288c) OX=559292 GN=SBA1 PE=1 SV=3	397300000	441720000	352070000	380800000	505650000	483610000	217070000	181210000	290030000	419850000	589260000	602800000	572850000	520540000	586730000	680960000	410860000	445500000	585320000	484010000	73603000	373740000	296640000	201530000	338910000	368680000	365030000	823330000	315470000	224180000	551720000	471510000	204690000	341140000	262230000	435570000	197030000	429790000	424540000	646400000	141200000	329610000	408430000	319250000	211920000	379120000	396030000	445960000	103050000
P28777_AROC_YEAST Chorismate synthase OS=Saccharomyces cerevisiae (strain ATCC 204508 / S288c) OX=559292 GN=ARO2 PE=1 SV=1	469550000	496300000	393900000	550440000	589370000	463720000	268430000	254110000	336290000	502230000	598860000	863450000	518150000	713760000	655840000	811170000	409990000	553280000	599270000	855220000	136960000	511910000	630310000	473430000	303460000	612370000	642050000	1282700000	287340000	319910000	838970000	811020000	245200000	336790000	295760000	593200000	258230000	686990000	641980000	544070000	104910000	325070000	403120000	272080000	136720000	303940000	335970000	476370000	108080000
P28789_HEM3_YEAST Porphobilinogen deaminase OS=Saccharomyces cerevisiae (strain ATCC 204508 / S288c) OX=559292 GN=HEM3 PE=1 SV=1	47872000	53657000	42094000	59311000	59254000	57299000	36343000	31756000	47232000	67890000	66647000	86746000	59028000	86703000	69635000	73711000	64268000	72471000	69268000	74735000	21588000	68023000	78205000	38705000	54867000	83779000	77740000	146050000	56023000	44789000	111480000	45572000	44561000	52145000	54789000	79075000	54292000	88993000	157420000	125160000	18316000	70930000	67894000	26902000	39653000	65811000	91094000	50966000	27211000
P28817_HIBCH_YEAST 3-hydroxyisobutyryl-CoA hydrolase, mitochondrial OS=Saccharomyces cerevisiae (strain ATCC 204508 / S288c) OX=559292 GN=EHD3 PE=1 SV=2	27878000	23302000	11128000	10643000	38092000	27342000	6044300	3471300	21557000	20985000	19370000	15296000	49625000	35514000	15062000	9887500	35078000	30686000	14338000	13910000	9078000	11991000	0	0	39510000	7479200	1093900	2363900	20046000	1447000	0	0	36453000	10057000	0	0	9356700	0	23917000	35979000	6491100	0	0	0	5738400	0	0	0	2580900
P28834_IDH1_YEAST Isocitrate dehydrogenase [NAD] subunit 1, mitochondrial OS=Saccharomyces cerevisiae (strain ATCC 204508 / S288c) OX=559292 GN=IDH1 PE=1 SV=2	161920000	127500000	105590000	116180000	124170000	117210000	63440000	59376000	125130000	114930000	126170000	157970000	140470000	150480000	101510000	153440000	118890000	121940000	129060000	161730000	93771000	245260000	289770000	148110000	191300000	271350000	253340000	508380000	212800000	218320000	312020000	40161000	154490000	183790000	148210000	283570000	176400000	394470000	500310000	559170000	194850000	554840000	441520000	7234500	221660000	584690000	783420000	245170000	237500000
P29029_CHIT_YEAST Endochitinase OS=Saccharomyces cerevisiae (strain ATCC 204508 / S288c) OX=559292 GN=CTS1 PE=1 SV=2	5541700	6626700	3523300	4330700	4358300	4383400	0	2817000	6615900	6080600	7479300	5664200	2658900	4886800	5236700	0	0	5125900	6070000	7997100	0	0	3182500	0	0	0	3854200	3814800	3174600	0	0	0	0	0	0	1967400	0	0	0	4699600	0	2328400	0	0	1383600	0	0	0	2507700
P29055_TF2B_YEAST Transcription initiation factor IIB OS=Saccharomyces cerevisiae (strain ATCC 204508 / S288c) OX=559292 GN=SUA7 PE=1 SV=1	10628000	7854800	2285600	3338500	13911000	3826500	2889100	2327800	9089300	12929000	7551400	8368400	17477000	21922000	3166200	6319300	14679000	15439000	11993000	7723500	3634600	4740400	4207600	4065600	6414100	3296000	0	5052700	9813600	3383700	3326500	2936700	6583300	3634000	2762200	3561200	6509800	3755700	6289500	15663000	1768500	0	0	1272000	1908000	0	0	2302100	0
P29295_HRR25_YEAST Casein kinase I homolog HRR25 OS=Saccharomyces cerevisiae (strain ATCC 204508 / S288c) OX=559292 GN=HRR25 PE=1 SV=1	10843000	9451700	6226400	3075300	13893000	10464000	4313900	705280	8153900	9650800	6152100	8336700	9749500	10296000	3344700	7933200	16412000	11405000	8242100	8191000	2582800	22856000	6971900	4353800	8096800	19987000	12242000	22898000	10598000	8628600	3831900	7156300	12029000	16148000	1890400	0	9791300	17479000	57112000	47660000	11074000	12199000	12526000	4952100	3393600	22792000	10933000	7795200	909320
P29311_BMH1_YEAST Protein BMH1 OS=Saccharomyces cerevisiae (strain ATCC 204508 / S288c) OX=559292 GN=BMH1 PE=1 SV=4	3611400000	3980200000	3530100000	3812500000	3613800000	3436900000	2584400000	2354400000	3218000000	4403800000	4386100000	4690500000	4021100000	4336600000	4481600000	4910500000	3161300000	4169100000	4696400000	5570000000	1923000000	4136400000	5084200000	4056200000	3304900000	5329100000	5561700000	7824000000	3810400000	4047400000	5262600000	3926300000	2866300000	4115500000	3676000000	5649500000	3040700000	4677600000	5678000000	6115600000	2111200000	4234000000	4467700000	2930200000	2050400000	4329000000	5018600000	4236900000	1999900000
P29453_RL8B_YEAST 60S ribosomal protein L8-B OS=Saccharomyces cerevisiae (strain ATCC 204508 / S288c) OX=559292 GN=RPL8B PE=1 SV=3	7452000000	8620100000	5825500000	5303600000	8355600000	8833400000	3721800000	2998400000	6535900000	9023300000	8961400000	8445500000	7601800000	9504300000	7865500000	6760300000	8201400000	9152600000	8591500000	8896900000	3100200000	5401800000	229520000	14091000	6835000000	5342000000	1811300000	115750000	6033000000	2674900000	32860000	35086000	6249500000	5249600000	452560000	43395000	5462700000	961710000	7941600000	9922500000	1817300000	1759700000	120800000	42086000	2827000000	2399700000	248010000	70623000	2337700000
P29468_PAP_YEAST Poly(A) polymerase OS=Saccharomyces cerevisiae (strain ATCC 204508 / S288c) OX=559292 GN=PAP1 PE=1 SV=1	15496000	10804000	10323000	7800800	19861000	14137000	9732200	1483400	17780000	14448000	16308000	9461200	15667000	12229000	12401000	9307000	21055000	23727000	20024000	11407000	9883600	10737000	0	0	17620000	9732500	0	5415500	13535000	3026400	3404500	8095400	10155000	8283800	2854800	0	9754700	1521000	7648100	6994200	1746900	0	0	0	0	0	0	0	1438000
P29478_SEC65_YEAST Signal recognition particle subunit SEC65 OS=Saccharomyces cerevisiae (strain ATCC 204508 / S288c) OX=559292 GN=SEC65 PE=1 SV=1	24252000	26204000	22265000	19254000	25249000	37778000	9796100	8040800	19374000	32309000	25277000	23565000	27351000	35969000	9169400	30029000	41291000	35871000	39355000	9795000	9023400	13581000	4356300	309000	29230000	26451000	0	0	22477000	1616500	0	2639400	26214000	12884000	0	3312500	13717000	0	45200000	21120000	6116200	0	602180	0	9340800	2064100	0	0	4509100
P29509_TRXB1_YEAST Thioredoxin reductase 1 OS=Saccharomyces cerevisiae (strain ATCC 204508 / S288c) OX=559292 GN=TRR1 PE=1 SV=3	1285000000	1399700000	785080000	550640000	1643300000	1426100000	462870000	365570000	1251000000	1452500000	1320400000	931960000	1809500000	1787100000	1106800000	850330000	1581500000	1514100000	1321100000	1141200000	374060000	313350000	18861000	5128500	883000000	233480000	63481000	12830000	746260000	87933000	4229300	10546000	757490000	232110000	22084000	5264200	544110000	41566000	440250000	804930000	431890000	93024000	22829000	11181000	588660000	115630000	53654000	13728000	412000000
P29547_EF1G1_YEAST Elongation factor 1-gamma 1 OS=Saccharomyces cerevisiae (strain ATCC 204508 / S288c) OX=559292 GN=CAM1 PE=1 SV=2	367040000	261990000	178700000	152260000	407720000	240870000	110300000	60297000	286650000	380420000	284540000	228980000	360580000	357010000	239650000	193930000	274190000	372670000	293230000	205390000	166100000	259620000	7155400	562550	354710000	200000000	47829000	1390900	361940000	72853000	0	502820	327800000	167500000	5841100	1155700	383310000	21786000	348630000	506350000	152360000	72938000	0	0	177680000	91299000	8762400	0	153710000
P29704_FDFT_YEAST Squalene synthase OS=Saccharomyces cerevisiae (strain ATCC 204508 / S288c) OX=559292 GN=ERG9 PE=1 SV=2	34609000	12887000	8894700	5426400	25885000	16614000	4063500	2501400	17822000	6787500	6754400	10650000	27254000	19056000	10851000	5162800	24744000	7001400	6786200	8233100	10837000	5061000	1770600	0	17640000	1365000	0	5833800	19355000	1144700	0	0	18997000	5974600	0	0	6441100	0	11699000	12944000	2921600	0	0	0	4205800	0	0	0	1800300
P29952_MPI_YEAST Mannose-6-phosphate isomerase OS=Saccharomyces cerevisiae (strain ATCC 204508 / S288c) OX=559292 GN=PMI40 PE=1 SV=4	880620000	844010000	461820000	323750000	994630000	834630000	298530000	169170000	665780000	983260000	749350000	516610000	1080400000	1112500000	540810000	452200000	866940000	1030600000	736980000	524150000	313330000	695640000	103210000	17158000	805780000	692050000	157560000	47208000	764960000	217980000	51981000	22613000	581040000	565510000	109080000	8541700	579260000	130610000	1037900000	1327400000	277000000	226330000	90552000	27935000	401260000	346660000	109620000	48707000	301090000
P30402_PYRX_YEAST Orotate phosphoribosyltransferase 2 OS=Saccharomyces cerevisiae (strain ATCC 204508 / S288c) OX=559292 GN=URA10 PE=1 SV=3	0	0	0	0	0	0	0	0	0	0	0	0	0	0	0	0	0	0	0	0	0	75333000	0	431780	0	98251000	0	0	0	757530	1179000	0	0	86961000	0	0	89972000	0	152410000	154570000	0	5863400	3382000	2676000	55683000	4400400	5400400	3744000	55476000
P30624_LCF1_YEAST Long-chain-fatty-acid--CoA ligase 1 OS=Saccharomyces cerevisiae (strain ATCC 204508 / S288c) OX=559292 GN=FAA1 PE=1 SV=1	320710000	242550000	116370000	83998000	443350000	234250000	72799000	54799000	244350000	265730000	194400000	159610000	384170000	367000000	203010000	116020000	324900000	294500000	268770000	120320000	303230000	303890000	11773000	0	743650000	296770000	63873000	2744800	659530000	108960000	946360	345240	647240000	197970000	8806200	0	547890000	26722000	446060000	713460000	95859000	31675000	1525200	263710	146960000	55458000	2972200	406020	138560000
P30656_PSB5_YEAST Proteasome subunit beta type-5 OS=Saccharomyces cerevisiae (strain ATCC 204508 / S288c) OX=559292 GN=PRE2 PE=1 SV=3	148040000	110600000	103310000	117570000	134110000	144870000	74978000	91340000	104930000	111810000	159620000	219600000	151260000	174190000	157060000	203080000	122850000	135110000	142280000	202720000	53689000	135800000	179050000	131880000	107560000	167730000	176450000	370920000	87878000	116280000	228760000	196970000	95628000	64439000	107190000	168400000	88001000	156230000	206730000	185280000	55229000	105850000	168470000	127520000	51077000	104340000	117510000	165110000	34494000
P30657_PSB7_YEAST Proteasome subunit beta type-7 OS=Saccharomyces cerevisiae (strain ATCC 204508 / S288c) OX=559292 GN=PRE4 PE=1 SV=1	91477000	116040000	99746000	80569000	104450000	67560000	67102000	57169000	104860000	109500000	143340000	92599000	109120000	122000000	97920000	164910000	89991000	159200000	146260000	233680000	26684000	95183000	133170000	82797000	70171000	123640000	149390000	337170000	83773000	98188000	200880000	223470000	59620000	120070000	84313000	143230000	52202000	103040000	147350000	162330000	36081000	97613000	115170000	99561000	43826000	119010000	113570000	134010000	35831000
P30771_NAM7_YEAST ATP-dependent helicase NAM7 OS=Saccharomyces cerevisiae (strain ATCC 204508 / S288c) OX=559292 GN=NAM7 PE=1 SV=1	22295000	14726000	11900000	10185000	18045000	18485000	9152800	3834800	14519000	18328000	21527000	20833000	26079000	30221000	18680000	13549000	16585000	22018000	19620000	11304000	534920	1524600	1869000	1107300	0	12908000	3453900	5499300	1790700	2557900	0	0	3900900	2965400	712460	0	3089400	4115200	2178100	6772800	0	0	0	0	0	0	0	0	0
P30822_XPO1_YEAST Exportin-1 OS=Saccharomyces cerevisiae (strain ATCC 204508 / S288c) OX=559292 GN=CRM1 PE=1 SV=1	116100000	102160000	57408000	45033000	179750000	95415000	32976000	20051000	114270000	107270000	100370000	62801000	186940000	119480000	72997000	46853000	102870000	125670000	105770000	73512000	60463000	82924000	25150000	2629500	137160000	58691000	19306000	14005000	153640000	35915000	12710000	5162700	127300000	61351000	8256000	18106000	121010000	30036000	115190000	183340000	38173000	14521000	9779300	4110700	31669000	32160000	6192700	8808800	48968000
P30902_ATP7_YEAST ATP synthase subunit d, mitochondrial OS=Saccharomyces cerevisiae (strain ATCC 204508 / S288c) OX=559292 GN=ATP7 PE=1 SV=2	32582000	23941000	24037000	25255000	41598000	26160000	18808000	14599000	30226000	27201000	46396000	46658000	39697000	29059000	37692000	50665000	36863000	26606000	35800000	44623000	2037400	6687500	28102000	37301000	13998000	17169000	17616000	39176000	6083400	12434000	32382000	35906000	11270000	15665000	11396000	30357000	26482000	10839000	40562000	33191000	17519000	16852000	17096000	12660000	17882000	2446300	9189500	22030000	7688300
P30952_MASY_YEAST Malate synthase 1, glyoxysomal OS=Saccharomyces cerevisiae (strain ATCC 204508 / S288c) OX=559292 GN=MLS1 PE=1 SV=1	6393500	9378300	5375100	7433000	28921000	16253000	5692300	2803200	8393200	19293000	8149900	14771000	83776000	10630000	8373900	10152000	4339600	4239500	16584000	13121000	190890000	458030000	584530000	191870000	435250000	627450000	664020000	667270000	410780000	410690000	289410000	16842000	299500000	534440000	319880000	346040000	409000000	636000000	756260000	850280000	578370000	1310200000	747360000	47623000	781700000	1457700000	1576900000	215010000	756880000
P31116_DHOM_YEAST Homoserine dehydrogenase OS=Saccharomyces cerevisiae (strain ATCC 204508 / S288c) OX=559292 GN=HOM6 PE=1 SV=1	1492800000	1594300000	1277100000	1340100000	1458400000	1682000000	804580000	649360000	1266500000	1935600000	1737000000	2059700000	1562000000	2093800000	1768400000	1769300000	1380800000	1982800000	1939600000	2031600000	563610000	1648900000	1859100000	1062500000	1448300000	2102800000	2079200000	3146300000	1286400000	1271300000	1877300000	109660000	1115100000	1331900000	1085400000	1914600000	1100000000	2209500000	2890200000	2933700000	507790000	1433600000	1242100000	32039000	709410000	1603000000	1919600000	402820000	549210000
P31373_CYS3_YEAST Cystathionine gamma-lyase OS=Saccharomyces cerevisiae (strain ATCC 204508 / S288c) OX=559292 GN=CYS3 PE=1 SV=2	2251600000	2184000000	1937000000	2229500000	2299600000	2556800000	1336700000	1298400000	1692700000	2280700000	2659000000	3694500000	2259600000	2485100000	2680500000	3262600000	2042900000	2423600000	3010100000	3756600000	563750000	1889000000	2142400000	1522200000	1423100000	2692000000	1937600000	4732900000	1385300000	1324700000	3238700000	2888100000	1401800000	1896800000	1171600000	2502300000	1314300000	2368800000	3512400000	3483700000	980310000	2019000000	2554800000	2394700000	1136300000	2397700000	2899600000	2633700000	1094400000
P31382_PMT2_YEAST Dolichyl-phosphate-mannose--protein mannosyltransferase 2 OS=Saccharomyces cerevisiae (strain ATCC 204508 / S288c) OX=559292 GN=PMT2 PE=1 SV=2	13070000	0	0	0	18454000	1826200	0	0	16409000	0	0	0	4471600	0	0	0	12954000	2500200	0	0	2551500	0	519540	0	4891100	0	0	0	5716700	0	0	0	6751000	0	0	0	6719300	0	5047300	0	0	0	0	0	0	0	0	0	2311800
P31383_2AAA_YEAST Protein phosphatase PP2A regulatory subunit A OS=Saccharomyces cerevisiae (strain ATCC 204508 / S288c) OX=559292 GN=TPD3 PE=1 SV=3	60017000	46657000	45836000	41054000	76192000	63192000	32861000	24868000	48483000	73032000	80811000	67018000	58510000	85385000	63776000	54767000	39670000	88904000	77834000	52944000	22832000	45547000	55407000	2687000	35305000	75253000	45095000	70522000	38594000	26036000	27128000	9778100	34951000	61000000	29723000	23607000	35139000	46131000	117950000	108180000	16561000	41971000	46724000	13774000	14295000	62729000	24713000	13288000	8962200
P31384_CCR4_YEAST Glucose-repressible alcohol dehydrogenase transcriptional effector OS=Saccharomyces cerevisiae (strain ATCC 204508 / S288c) OX=559292 GN=CCR4 PE=1 SV=2	11482000	5364600	4641200	2993000	18095000	9192900	1653600	1496400	4106100	6593900	6249100	6224000	12395000	15629000	0	5015500	9498000	9629000	5244400	6757400	1043300	1235400	0	0	6320800	844210	0	0	11181000	0	0	0	7780400	1531300	0	0	8369900	0	2186800	11480000	1733300	0	0	0	2568100	0	0	0	0
P31412_VATC_YEAST V-type proton ATPase subunit C OS=Saccharomyces cerevisiae (strain ATCC 204508 / S288c) OX=559292 GN=VMA5 PE=1 SV=4	345270000	265340000	133490000	102430000	296520000	202670000	87883000	52650000	237950000	312130000	190590000	154380000	334760000	357310000	104370000	170280000	299260000	338210000	224870000	165000000	161540000	230940000	31178000	5425700	265390000	224730000	48480000	9498700	310040000	71656000	15747000	5733400	282200000	185950000	32790000	5069900	278340000	41154000	337300000	501330000	83104000	16490000	6725600	736500	94843000	84737000	7902200	5813100	94861000
P31539_HS104_YEAST Heat shock protein 104 OS=Saccharomyces cerevisiae (strain ATCC 204508 / S288c) OX=559292 GN=HSP104 PE=1 SV=2	951580000	868360000	425550000	374810000	1032100000	847940000	344480000	228560000	908360000	1100600000	795080000	643350000	949050000	1069800000	586030000	474580000	889780000	1041400000	622210000	656790000	1967200000	2542200000	313040000	53581000	4429500000	2571300000	797660000	205060000	4112400000	1001700000	135740000	31682000	3708300000	2547400000	274540000	80988000	4839200000	434050000	4376000000	6470900000	1914000000	1475500000	353300000	130480000	2446900000	1730700000	633110000	297900000	2049400000
P31688_TPS2_YEAST Trehalose-phosphatase OS=Saccharomyces cerevisiae (strain ATCC 204508 / S288c) OX=559292 GN=TPS2 PE=1 SV=3	150640000	101240000	60195000	42419000	141980000	128890000	44917000	28966000	123650000	154790000	109870000	100130000	183850000	187250000	101320000	79635000	126000000	170600000	84633000	87996000	286940000	420030000	12352000	0	676130000	398600000	102800000	1823300	643820000	143260000	1543400	0	647990000	345790000	17446000	0	472190000	46478000	880890000	1430200000	220030000	46690000	2512400	851250	213110000	107740000	5990700	1373600	203220000
P31787_ACBP_YEAST Acyl-CoA-binding protein OS=Saccharomyces cerevisiae (strain ATCC 204508 / S288c) OX=559292 GN=ACB1 PE=1 SV=3	2342300000	2440800000	2152400000	2211700000	2464000000	2213800000	1417600000	1586700000	2212900000	2711500000	3173100000	3723000000	2420200000	2913200000	2630200000	4041200000	2209700000	2503500000	2788500000	3912700000	1263200000	3882600000	4991500000	3742000000	3318300000	4483100000	3516300000	6931700000	2793300000	3076700000	5232100000	6670900000	2682400000	3847400000	3300200000	5322800000	3022200000	3907800000	5384900000	5223000000	1073400000	2485400000	3814700000	2908700000	1499500000	2565100000	3496600000	3278500000	1200000000
P32047_MLF3_YEAST Protein MLF3 OS=Saccharomyces cerevisiae (strain ATCC 204508 / S288c) OX=559292 GN=MLF3 PE=1 SV=2	10741000	12248000	6518500	8864400	6075400	2666900	6288000	4624500	11346000	11588000	15337000	12370000	10532000	3137600	9626100	13713000	0	8043900	13179000	14886000	0	0	0	0	0	0	0	0	0	0	0	0	0	0	0	0	0	0	0	0	0	0	0	0	0	0	0	0	0
P32074_COPG_YEAST Coatomer subunit gamma OS=Saccharomyces cerevisiae (strain ATCC 204508 / S288c) OX=559292 GN=SEC21 PE=1 SV=2	238310000	147730000	83923000	62764000	241580000	164420000	65105000	35483000	198710000	212930000	189650000	103170000	237760000	232200000	108110000	81623000	187150000	250010000	172250000	80328000	84280000	99650000	3600400	701670	190370000	105910000	20939000	1709400	229750000	28921000	0	924760	168860000	94835000	3768100	0	128940000	16034000	182680000	298970000	26034000	8654500	1005000	0	33460000	23981000	5394800	1485400	23273000
P32178_CHMU_YEAST Chorismate mutase OS=Saccharomyces cerevisiae (strain ATCC 204508 / S288c) OX=559292 GN=ARO7 PE=1 SV=1	139390000	97222000	49895000	33710000	151600000	94481000	34919000	23730000	89652000	124320000	90667000	60650000	115990000	124160000	64403000	40529000	104070000	100900000	88611000	50469000	34109000	31617000	0	0	67558000	27417000	739590	0	51238000	10700000	0	397340	56870000	33618000	0	6554700	50124000	0	28748000	93370000	36642000	8393700	0	0	31070000	9660100	0	0	27200000
P32179_MET22_YEAST 3(2),5-bisphosphate nucleotidase OS=Saccharomyces cerevisiae (strain ATCC 204508 / S288c) OX=559292 GN=MET22 PE=1 SV=1	28755000	25784000	26723000	14681000	38503000	15791000	21487000	12018000	25013000	35545000	35255000	16030000	23992000	17477000	10649000	13196000	24875000	26713000	35168000	12719000	11465000	14123000	33043000	5964900	26392000	40134000	21014000	31998000	12461000	21218000	24552000	1468000	16967000	28043000	14587000	15249000	13969000	24395000	50403000	43627000	10240000	10591000	3594100	0	5333200	8442800	1151600	0	1573700
P32190_GLPK_YEAST Glycerol kinase OS=Saccharomyces cerevisiae (strain ATCC 204508 / S288c) OX=559292 GN=GUT1 PE=3 SV=1	0	1863800	0	0	0	0	0	0	0	0	0	0	0	0	0	0	0	0	0	0	1096800	5485400	4642000	3808100	2062500	4707500	1545200	11615000	0	5721000	8858800	2994400	0	0	4284400	6022900	0	2420100	0	1523000	7287900	17101000	19853000	2041500	4773400	4355800	9268700	14757000	1439900
P32263_P5CR_YEAST Pyrroline-5-carboxylate reductase OS=Saccharomyces cerevisiae (strain ATCC 204508 / S288c) OX=559292 GN=PRO3 PE=1 SV=1	309950000	291900000	183160000	197410000	387960000	208990000	127020000	97973000	238510000	461380000	365060000	235390000	347890000	388490000	369250000	230280000	199900000	423740000	393140000	302930000	98933000	298730000	182080000	70699000	249520000	311460000	291380000	198840000	341970000	152490000	93489000	113720000	212550000	236290000	120120000	98454000	1998000000	249630000	369780000	457600000	109650000	160770000	99908000	26098000	91279000	139470000	119720000	38338000	79989000
P32264_PROB_YEAST Glutamate 5-kinase OS=Saccharomyces cerevisiae (strain ATCC 204508 / S288c) OX=559292 GN=PRO1 PE=1 SV=2	68225000	56797000	23363000	21873000	86510000	52401000	21090000	14621000	58383000	38952000	35738000	42375000	66701000	66084000	47139000	28857000	64209000	66488000	40152000	35516000	36146000	65928000	23824000	11523000	54025000	110540000	36540000	23380000	77817000	36391000	37570000	23814000	44405000	66487000	2598800	36513000	29855000	27781000	36281000	97378000	15556000	58459000	4360100	0	23125000	61041000	0	0	60476000
P32288_GLNA_YEAST Glutamine synthetase OS=Saccharomyces cerevisiae (strain ATCC 204508 / S288c) OX=559292 GN=GLN1 PE=1 SV=4	1661700000	1742600000	794340000	582550000	1776300000	1735200000	611360000	434990000	1443400000	1821900000	1333100000	964250000	1850100000	2206200000	1094200000	882380000	1668300000	1819400000	1308300000	1150600000	762270000	859510000	52261000	1380700	1689000000	867060000	213220000	3348000	1579700000	307090000	5745500	1367100	1434200000	881540000	69996000	954610	1421700000	123290000	1226700000	1880400000	659200000	166700000	3378800	0	723420000	311600000	22889000	3917500	708680000
P32316_ACH1_YEAST Acetyl-CoA hydrolase OS=Saccharomyces cerevisiae (strain ATCC 204508 / S288c) OX=559292 GN=ACH1 PE=1 SV=2	63024000	56763000	49925000	53456000	63615000	78702000	37695000	19913000	51818000	71757000	66597000	80883000	80796000	100180000	69473000	78202000	70792000	61928000	82925000	78951000	212400000	726030000	648310000	572790000	547230000	880390000	722670000	1367100000	475560000	398430000	966630000	706810000	479350000	618220000	444910000	670460000	524610000	844220000	938400000	896780000	832310000	2416000000	2216400000	1167900000	1052200000	2491700000	2701600000	1844900000	1099700000
P32319_VPS10_YEAST Vacuolar protein sorting/targeting protein VPS10 OS=Saccharomyces cerevisiae (strain ATCC 204508 / S288c) OX=559292 GN=PEP1 PE=1 SV=1	33833000	38427000	37816000	26395000	38211000	36280000	19383000	11492000	37950000	39051000	51699000	54305000	51988000	52293000	45608000	29384000	42118000	52719000	62720000	42371000	20854000	38426000	35775000	3590700	24524000	40334000	25037000	27243000	35418000	34697000	3678900	0	16757000	35763000	25808000	7378900	34480000	37010000	45072000	58990000	3320200	4742100	2969200	0	3011400	5540600	0	1505800	0
P32324_EF2_YEAST Elongation factor 2 OS=Saccharomyces cerevisiae (strain ATCC 204508 / S288c) OX=559292 GN=EFT1 PE=1 SV=1	19912000000	22153000000	15656000000	12647000000	22990000000	22077000000	10540000000	6905800000	17481000000	26144000000	24647000000	19151000000	20903000000	26804000000	21829000000	15918000000	18681000000	27123000000	25083000000	20563000000	8446900000	19910000000	13602000000	2409300000	17969000000	25644000000	19319000000	10027000000	18893000000	13333000000	4926500000	913320000	16641000000	18035000000	9852500000	5596400000	17376000000	19117000000	28807000000	32290000000	6491700000	12818000000	6955600000	978030000	7390600000	14200000000	11690000000	3219500000	6794000000
P32327_PYC2_YEAST Pyruvate carboxylase 2 OS=Saccharomyces cerevisiae (strain ATCC 204508 / S288c) OX=559292 GN=PYC2 PE=1 SV=2	673510000	622210000	310220000	330120000	771150000	553930000	242330000	155780000	504200000	625800000	498790000	384570000	622810000	674260000	481610000	334780000	593050000	812950000	526630000	496320000	333900000	783900000	503990000	174520000	677780000	936490000	551190000	603100000	685470000	438690000	352710000	86507000	555560000	758970000	355930000	332880000	566490000	636850000	919170000	1117200000	671870000	553500000	130170000	62021000	623280000	707910000	341180000	70068000	671230000
P32337_IMB3_YEAST Importin subunit beta-3 OS=Saccharomyces cerevisiae (strain ATCC 204508 / S288c) OX=559292 GN=PSE1 PE=1 SV=2	110320000	55254000	28392000	22364000	113240000	71689000	22711000	12482000	69783000	74825000	71359000	42840000	93793000	83974000	40041000	46994000	94410000	91741000	64551000	38882000	28281000	24734000	11719000	1349300	70336000	26801000	12650000	8603500	60095000	14532000	10328000	0	75548000	38229000	5472000	3334400	56273000	17667000	47136000	64469000	14580000	3514600	0	1998500	39331000	10393000	3533400	0	32423000
P32340_NDI1_YEAST Rotenone-insensitive NADH-ubiquinone oxidoreductase, mitochondrial OS=Saccharomyces cerevisiae (strain ATCC 204508 / S288c) OX=559292 GN=NDI1 PE=1 SV=1	4871900	7040000	10809000	3401900	10801000	6746700	5557500	4101000	6878800	14911000	7742200	9223300	11997000	25938000	11883000	7576100	12441000	19603000	6673000	10538000	17269000	57816000	25933000	18972000	47536000	62908000	40128000	48430000	47120000	33427000	28683000	2752800	30645000	48509000	19197000	26740000	53541000	47615000	103200000	129740000	9655100	12138000	9258700	0	13188000	16090000	16589000	2829000	8863000
P32342_SRP21_YEAST Signal recognition particle subunit SRP21 OS=Saccharomyces cerevisiae (strain ATCC 204508 / S288c) OX=559292 GN=SRP21 PE=1 SV=3	27968000	35784000	25549000	20831000	31066000	32175000	13532000	10701000	14967000	20866000	34394000	32487000	12270000	23439000	25474000	23265000	13079000	9201300	37173000	27883000	2716300	16298000	3567400	3162100	2562200	2495900	6090600	18960000	3983600	0	6122300	0	10852000	1212800	1178500	2059200	0	0	1398400	23983000	2157100	0	3330300	322330	6793500	8280000	7253000	0	11176000
P32347_DCUP_YEAST Uroporphyrinogen decarboxylase OS=Saccharomyces cerevisiae (strain ATCC 204508 / S288c) OX=559292 GN=HEM12 PE=1 SV=1	30593000	26552000	23118000	31901000	40864000	35112000	17640000	18606000	22192000	34014000	36163000	53858000	32090000	50829000	35827000	49531000	30344000	36784000	48270000	47978000	7366200	56339000	74026000	42942000	32217000	58963000	47608000	121870000	27349000	27462000	72728000	73717000	28178000	23534000	22787000	39783000	33970000	51440000	101080000	98936000	16193000	42035000	42200000	26715000	24505000	54711000	74200000	52614000	18479000
P32349_RPC3_YEAST DNA-directed RNA polymerase III subunit RPC3 OS=Saccharomyces cerevisiae (strain ATCC 204508 / S288c) OX=559292 GN=RPC82 PE=1 SV=2	9127900	4883700	2972400	3387100	7015200	4630800	2485500	1919000	4883100	5252400	5555900	4374100	6282700	5085300	5159200	4557000	6716200	8802500	7433100	5313300	1541300	3413500	0	0	3236000	6043500	0	0	4108100	1636700	0	0	3479800	3718300	0	0	4176100	1014000	4367400	0	1861300	0	0	0	0	2200500	0	0	1565100
P32352_ERG2_YEAST C-8 sterol isomerase OS=Saccharomyces cerevisiae (strain ATCC 204508 / S288c) OX=559292 GN=ERG2 PE=1 SV=1	10342000	7477500	6012700	14408000	17084000	0	7937100	5218400	10438000	16632000	10654000	14263000	13018000	4783900	9920700	10853000	0	13831000	13917000	7352800	4306200	5064300	11054000	6246700	0	5085100	7627700	18610000	7638300	5143300	12981000	5918800	0	3420100	3306600	4953000	1406200	12720000	14206000	11274000	943980	0	0	0	0	0	3152300	0	0
P32356_TREA_YEAST Neutral trehalase OS=Saccharomyces cerevisiae (strain ATCC 204508 / S288c) OX=559292 GN=NTH1 PE=1 SV=3	39144000	36885000	18420000	19186000	41140000	29636000	13751000	10377000	37646000	35827000	33271000	24250000	62831000	41465000	16304000	21645000	33875000	56825000	28563000	32444000	43169000	111360000	14786000	8215400	87627000	80360000	22698000	18931000	116590000	25887000	10777000	7801200	98504000	71801000	7928300	2216700	106120000	7504200	159110000	184270000	39249000	93310000	6569400	4934200	41212000	207950000	8240900	31150000	56231000
P32366_VA0D_YEAST V-type proton ATPase subunit d OS=Saccharomyces cerevisiae (strain ATCC 204508 / S288c) OX=559292 GN=VMA6 PE=1 SV=2	190630000	146490000	94910000	48950000	182730000	147680000	33567000	28694000	171490000	172210000	114400000	91291000	208730000	207690000	110060000	98167000	162920000	145190000	121760000	83835000	37791000	122720000	38141000	2321600	73981000	110500000	42517000	4085600	67688000	40687000	4864300	0	65440000	86779000	30017000	6502400	54557000	67087000	158110000	196820000	23375000	2867000	5074200	1368800	47965000	25058000	7789900	5069600	23684000
P32368_SAC1_YEAST Phosphoinositide phosphatase SAC1 OS=Saccharomyces cerevisiae (strain ATCC 204508 / S288c) OX=559292 GN=SAC1 PE=1 SV=1	23030000	17434000	7489000	3408500	39946000	10282000	5009700	1771200	26879000	30016000	15514000	10880000	28826000	15816000	11666000	10123000	26763000	21303000	25584000	6990800	8223200	4646200	0	0	18651000	1216000	0	0	17055000	1789900	0	570970	13935000	3612900	0	0	14757000	0	5853900	8772000	1776000	0	0	862090	2714900	0	0	1044000	1463700
P32377_MVD1_YEAST Diphosphomevalonate decarboxylase OS=Saccharomyces cerevisiae (strain ATCC 204508 / S288c) OX=559292 GN=MVD1 PE=1 SV=2	477070000	447350000	364160000	217930000	512630000	459320000	239100000	127890000	361650000	558080000	533640000	379990000	470360000	611190000	468050000	248920000	399440000	541160000	493660000	354930000	112760000	358690000	273740000	19085000	236510000	383520000	299480000	182940000	182310000	238400000	63217000	1500600	211420000	260070000	173480000	117210000	208790000	344260000	480880000	503560000	99322000	242770000	50861000	0	128840000	292600000	151760000	8817800	120960000
P32379_PSA5_YEAST Proteasome subunit alpha type-5 OS=Saccharomyces cerevisiae (strain ATCC 204508 / S288c) OX=559292 GN=PUP2 PE=1 SV=2	244800000	239370000	180910000	213130000	277810000	184890000	129220000	133270000	219540000	301700000	294870000	290760000	284510000	316160000	263330000	286060000	184680000	336670000	260230000	317990000	58454000	208920000	210750000	200130000	141690000	262240000	303620000	569360000	195580000	179050000	377110000	321710000	148670000	186160000	133780000	205480000	189320000	311610000	356930000	326610000	64875000	196870000	230670000	172680000	94426000	137810000	285300000	232920000	46146000
P32381_ARP2_YEAST Actin-related protein 2 OS=Saccharomyces cerevisiae (strain ATCC 204508 / S288c) OX=559292 GN=ARP2 PE=1 SV=1	239750000	196890000	167600000	128760000	253070000	215140000	105340000	69102000	210990000	219470000	247540000	215690000	246570000	277080000	213830000	190980000	209200000	220730000	231120000	203200000	130160000	241650000	206230000	59627000	213880000	246630000	250530000	240810000	210870000	203090000	135070000	15456000	168410000	250920000	123870000	97945000	163840000	275970000	371080000	367490000	89321000	182650000	131660000	4166500	89207000	118600000	198730000	46567000	84855000
P32386_YBT1_YEAST ATP-dependent bile acid permease OS=Saccharomyces cerevisiae (strain ATCC 204508 / S288c) OX=559292 GN=YBT1 PE=1 SV=2	5368500	1188100	0	0	8272000	0	0	0	3290600	0	0	1446000	9877400	0	1150000	921490	7282000	1110900	0	0	18734000	34375000	1955300	0	58380000	49519000	17139000	0	62767000	17335000	0	0	40617000	25607000	3523600	0	50063000	8170500	74925000	75453000	25050000	22516000	0	720910	33796000	46597000	0	0	35366000
P32419_MDHP_YEAST Malate dehydrogenase, peroxisomal OS=Saccharomyces cerevisiae (strain ATCC 204508 / S288c) OX=559292 GN=MDH3 PE=1 SV=3	168740000	79319000	53316000	34579000	95223000	72919000	45604000	26662000	75500000	124950000	85477000	61709000	115750000	129590000	98116000	54324000	75533000	114790000	89586000	65627000	93922000	313190000	97870000	1739800	113450000	122110000	199330000	6724900	106340000	83001000	1377800	0	131450000	122550000	78467000	2430800	127130000	105400000	248090000	220680000	72555000	60059000	0	0	63193000	399530000	24339000	2049000	37119000
P32445_RIM1_YEAST Single-stranded DNA-binding protein RIM1, mitochondrial OS=Saccharomyces cerevisiae (strain ATCC 204508 / S288c) OX=559292 GN=RIM1 PE=1 SV=1	166600000	254300000	154320000	178010000	183760000	175580000	134740000	123720000	148020000	266630000	268000000	244890000	116320000	164360000	195170000	196050000	103820000	219660000	262090000	305070000	46882000	68263000	56934000	81918000	106410000	243250000	220820000	192910000	149810000	168140000	164250000	168790000	143420000	195880000	65200000	77550000	149280000	239240000	168010000	257530000	62350000	187120000	177500000	244790000	62456000	150140000	160210000	251240000	92753000
P32447_ASF1_YEAST Histone chaperone ASF1 OS=Saccharomyces cerevisiae (strain ATCC 204508 / S288c) OX=559292 GN=ASF1 PE=1 SV=1	18613000	25091000	23231000	21362000	31352000	18225000	18576000	12508000	36799000	43488000	37710000	10731000	19459000	38722000	33859000	12828000	5522700	33550000	24405000	28761000	10269000	18285000	19967000	9924400	4994700	18595000	34503000	26303000	13708000	5404500	3764400	1900300	3835300	7249400	16282000	5780500	8868800	17675000	11737000	30986000	7683700	21165000	1757900	3972600	0	11198000	3002900	0	5421900
P32449_AROG_YEAST Phospho-2-dehydro-3-deoxyheptonate aldolase, tyrosine-inhibited OS=Saccharomyces cerevisiae (strain ATCC 204508 / S288c) OX=559292 GN=ARO4 PE=1 SV=2	908080000	851120000	582970000	375440000	950180000	883170000	385760000	213920000	734330000	1144200000	972570000	559340000	982070000	1192300000	771230000	507140000	765210000	1088500000	981850000	596150000	282770000	721480000	807660000	453370000	571130000	949330000	819880000	1241800000	659170000	513350000	779120000	246370000	480840000	599400000	507210000	634250000	504310000	855460000	1048800000	922280000	139210000	420310000	344830000	46580000	260750000	578030000	622330000	139520000	249700000
P32453_ATP11_YEAST Protein ATP11, mitochondrial OS=Saccharomyces cerevisiae (strain ATCC 204508 / S288c) OX=559292 GN=ATP11 PE=1 SV=1	9907400	9869400	6866500	4147300	12984000	12781000	3944300	834050	8523700	2381100	11759000	7750700	2837600	16224000	10133000	5366000	12260000	3870500	3226200	11082000	5824700	12016000	1956500	0	20885000	16249000	4735600	0	13860000	3019900	0	0	9948200	10226000	1880800	0	12584000	2787100	4149200	11102000	2745200	5638700	0	0	5201000	1567500	2487300	0	1453800
P32454_APE2_YEAST Aminopeptidase 2, mitochondrial OS=Saccharomyces cerevisiae (strain ATCC 204508 / S288c) OX=559292 GN=APE2 PE=1 SV=4	574120000	552900000	453310000	354120000	571510000	582890000	354600000	250230000	488100000	743500000	617960000	529240000	475850000	675500000	531050000	539010000	420610000	727900000	642670000	540230000	290900000	801710000	751190000	181260000	590640000	1034300000	866660000	688190000	620280000	643870000	301190000	8269500	477680000	625090000	553150000	320000000	548550000	949360000	1345800000	1345900000	319560000	702890000	239480000	3853200	327860000	862080000	638930000	28990000	322100000
P32457_CDC3_YEAST Cell division control protein 3 OS=Saccharomyces cerevisiae (strain ATCC 204508 / S288c) OX=559292 GN=CDC3 PE=1 SV=3	46766000	30914000	19349000	18797000	32513000	38016000	17884000	13222000	30691000	38583000	18925000	31104000	51570000	47030000	32588000	22144000	45304000	42497000	23450000	19688000	17837000	25364000	0	0	49616000	25967000	6130500	0	27931000	9067900	0	0	33414000	18099000	0	0	30238000	3947700	29414000	42253000	12349000	703840	0	0	12505000	6980400	567430	0	13806000
P32458_CDC11_YEAST Cell division control protein 11 OS=Saccharomyces cerevisiae (strain ATCC 204508 / S288c) OX=559292 GN=CDC11 PE=1 SV=1	56577000	38298000	20561000	20389000	25461000	35204000	6585500	4647500	35892000	41278000	27732000	28744000	51782000	47640000	32430000	20480000	37129000	49659000	27313000	30847000	6874300	24480000	1836900	0	17427000	30088000	1908200	0	32842000	2803000	0	1082600	25169000	19377000	542350	0	26407000	832270	43177000	67256000	5297000	3276400	3275700	0	6958700	4970900	0	2233600	10950000
P32461_DPH2_YEAST 2-(3-amino-3-carboxypropyl)histidine synthase subunit 2 OS=Saccharomyces cerevisiae (strain ATCC 204508 / S288c) OX=559292 GN=DPH2 PE=1 SV=1	13470000	16476000	10450000	3963200	14405000	31275000	7267600	4566300	7956000	19465000	13825000	11787000	16538000	14002000	14901000	8586500	14062000	15695000	9210400	11025000	5636600	4195700	0	0	9221600	3593300	2424400	0	0	2744700	0	969990	6267800	6977700	0	941030	8510800	0	0	5530400	3715100	0	0	1752100	0	1847500	0	0	0
P32463_ACPM_YEAST Acyl carrier protein, mitochondrial OS=Saccharomyces cerevisiae (strain ATCC 204508 / S288c) OX=559292 GN=ACP1 PE=1 SV=1	116560000	102300000	66565000	114980000	106930000	88152000	70621000	79214000	107190000	156950000	109990000	210210000	70885000	91821000	138050000	124830000	77127000	131440000	132110000	192640000	47410000	83342000	147810000	121540000	83366000	96706000	117580000	193970000	72237000	31585000	51524000	155230000	84726000	80079000	77172000	134090000	72468000	126090000	0	109940000	28294000	123220000	148320000	142730000	53641000	123590000	120950000	150090000	52988000
P32466_HXT3_YEAST Low-affinity glucose transporter HXT3 OS=Saccharomyces cerevisiae (strain ATCC 204508 / S288c) OX=559292 GN=HXT3 PE=1 SV=1	15323000	8517600	3973600	3868800	37442000	11865000	3003500	1238300	13814000	13242000	13707000	5277600	25672000	14540000	8111500	4427800	14513000	22117000	28442000	1773800	0	1307900	0	0	1158800	0	0	0	0	0	0	0	1460900	0	0	0	0	0	2332300	0	0	1062200	0	0	0	0	0	0	0
P32468_CDC12_YEAST Cell division control protein 12 OS=Saccharomyces cerevisiae (strain ATCC 204508 / S288c) OX=559292 GN=CDC12 PE=1 SV=1	80953000	58391000	43896000	25119000	106080000	90115000	28290000	16110000	58688000	100020000	63300000	41699000	115750000	98711000	49539000	36517000	105310000	116970000	60551000	51092000	36441000	49024000	3351300	6825800	85783000	41686000	3020800	9204700	67997000	11685000	6356400	9654600	65932000	13112000	0	4427700	40989000	6294800	76294000	147000000	10830000	0	1901500	23597000	18868000	7493700	4148000	0	9307600
P32469_DPH5_YEAST Diphthine methyl ester synthase OS=Saccharomyces cerevisiae (strain ATCC 204508 / S288c) OX=559292 GN=DPH5 PE=1 SV=1	162310000	114950000	65603000	50318000	117960000	117850000	48540000	25098000	100720000	129660000	81553000	92702000	151660000	142250000	65379000	70900000	111390000	149390000	85072000	82133000	32989000	40111000	6636300	0	105820000	46567000	13650000	1960200	93322000	19432000	0	0	54039000	70067000	7626900	0	34761000	8362000	64102000	154020000	37299000	19083000	2077200	4459400	52747000	44123000	6903500	5824700	44838000
P32471_EF1B_YEAST Elongation factor 1-beta OS=Saccharomyces cerevisiae (strain ATCC 204508 / S288c) OX=559292 GN=EFB1 PE=1 SV=4	3582100000	2692100000	3196800000	3775100000	3381600000	2925800000	2199700000	2014500000	2554900000	4237900000	3948500000	5051300000	3619000000	4740500000	3468700000	4867700000	3198400000	4099400000	3909600000	5670300000	1292000000	2951300000	3324100000	2025400000	2614600000	3834400000	3312000000	6774900000	2456500000	2277900000	3824200000	5013100000	2213800000	2622500000	2009500000	3550400000	1853500000	3470100000	4001900000	4718700000	875380000	1770300000	2397700000	2042600000	1222200000	1738700000	2546300000	2385900000	968320000
P32472_FKBP2_YEAST Peptidyl-prolyl cis-trans isomerase FPR2 OS=Saccharomyces cerevisiae (strain ATCC 204508 / S288c) OX=559292 GN=FPR2 PE=1 SV=1	254740000	245840000	196490000	252380000	288280000	307280000	140380000	137950000	206630000	378990000	387450000	451840000	309010000	343090000	317370000	393250000	259090000	358940000	400660000	408860000	52107000	177140000	203870000	158090000	145180000	194550000	235970000	398900000	146320000	127410000	243990000	240870000	125450000	124110000	108090000	194450000	138030000	205970000	222110000	232910000	43760000	89412000	128940000	88318000	45051000	76699000	121300000	118290000	34641000
P32473_ODPB_YEAST Pyruvate dehydrogenase E1 component subunit beta, mitochondrial OS=Saccharomyces cerevisiae (strain ATCC 204508 / S288c) OX=559292 GN=PDB1 PE=1 SV=2	287410000	328180000	205590000	136820000	300120000	332120000	133810000	86727000	257450000	397770000	265250000	227730000	361960000	454910000	166080000	201620000	297920000	444390000	269880000	233580000	154230000	274650000	15542000	2769700	279810000	273310000	105890000	17206000	304030000	64910000	10806000	2414200	266700000	285770000	32376000	815910	170160000	30834000	515520000	544540000	98332000	25906000	9354200	6515500	139650000	69227000	16306000	9882900	129240000
P32474_EUG1_YEAST Protein disulfide-isomerase EUG1 OS=Saccharomyces cerevisiae (strain ATCC 204508 / S288c) OX=559292 GN=EUG1 PE=1 SV=1	32350000	20878000	9585100	10356000	27252000	21147000	8973200	7100200	8999300	23366000	22336000	18703000	22264000	23548000	21881000	15758000	11138000	22727000	18945000	17714000	10611000	32225000	27727000	4345800	15740000	38224000	27284000	37902000	31972000	16207000	5759000	2009500	19641000	25492000	3928400	7975600	30298000	46225000	39225000	33034000	4616500	19810000	4532000	2692700	4823500	5925900	25352000	11203000	976010
P32476_ERG1_YEAST Squalene monooxygenase OS=Saccharomyces cerevisiae (strain ATCC 204508 / S288c) OX=559292 GN=ERG1 PE=1 SV=2	49859000	28129000	22600000	5071000	69129000	36669000	8384800	5050100	43633000	37864000	29110000	29718000	76451000	69018000	20067000	16417000	62651000	42053000	41427000	24358000	48826000	32480000	0	0	94124000	24228000	2487200	0	88578000	9396200	1332100	1167500	110590000	30893000	392770	0	63378000	0	62166000	103850000	4356900	0	997140	0	524160	0	0	0	4163500
P32477_GSH1_YEAST Glutamate--cysteine ligase OS=Saccharomyces cerevisiae (strain ATCC 204508 / S288c) OX=559292 GN=GSH1 PE=1 SV=1	31928000	19184000	4603500	4476700	39145000	20694000	5489400	2714900	26549000	24788000	18078000	14882000	35646000	23053000	9888700	5645600	30845000	23716000	18047000	11984000	3046300	12068000	0	0	9414400	9648200	3345000	472150	13546000	524950	0	0	9964600	1727000	0	0	11451000	2778100	0	3075800	11312000	4451500	3234300	2371300	6786000	6988900	5423700	2467000	7019300
P32478_HS150_YEAST Cell wall mannoprotein HSP150 OS=Saccharomyces cerevisiae (strain ATCC 204508 / S288c) OX=559292 GN=HSP150 PE=1 SV=2	65936000	65277000	55885000	64782000	73918000	91266000	43335000	44626000	55275000	83305000	75336000	104840000	27920000	85809000	19633000	103320000	43838000	84112000	93572000	115910000	12493000	53932000	46791000	41951000	39224000	53085000	49226000	161710000	23677000	26305000	85676000	68027000	34921000	36909000	27114000	47112000	28877000	55213000	67925000	83052000	32026000	89806000	107130000	84326000	34176000	98226000	145710000	114710000	57041000
P32481_IF2G_YEAST Eukaryotic translation initiation factor 2 subunit gamma OS=Saccharomyces cerevisiae (strain ATCC 204508 / S288c) OX=559292 GN=GCD11 PE=1 SV=1	716980000	765420000	532670000	407080000	716060000	558480000	331560000	241640000	698130000	783490000	703300000	525950000	563420000	778470000	639850000	514460000	606930000	881990000	669110000	701740000	164610000	878560000	194170000	234200000	580540000	858720000	291040000	715980000	326600000	276450000	55674000	405970000	337380000	391880000	106470000	32418000	278230000	317340000	1205800000	1348100000	143790000	187170000	51452000	3072100	145320000	382640000	367340000	212230000	266930000
P32485_HOG1_YEAST Mitogen-activated protein kinase HOG1 OS=Saccharomyces cerevisiae (strain ATCC 204508 / S288c) OX=559292 GN=HOG1 PE=1 SV=2	66432000	55691000	23029000	15780000	100090000	66530000	16819000	8353800	55281000	66274000	56914000	30896000	91810000	79618000	38125000	16495000	66722000	79329000	49476000	34603000	25505000	25736000	0	0	70957000	29453000	2848000	0	70095000	4426300	0	0	63759000	21362000	0	0	58343000	0	61571000	484770000	6793900	0	0	0	27787000	5382100	0	0	27081000
P32486_KRE6_YEAST Beta-glucan synthesis-associated protein KRE6 OS=Saccharomyces cerevisiae (strain ATCC 204508 / S288c) OX=559292 GN=KRE6 PE=1 SV=2	25212000	25604000	19912000	19380000	26432000	25534000	16310000	8276100	28380000	18409000	28465000	27306000	32180000	35131000	24969000	24849000	23707000	29862000	30757000	28668000	4017000	10580000	2331200	0	5604000	2641400	2063800	0	7388300	4323900	0	0	4228700	5443600	817150	0	0	1316500	7654000	7738000	0	0	0	0	0	0	0	0	0
P32495_NHP2_YEAST H/ACA ribonucleoprotein complex subunit NHP2 OS=Saccharomyces cerevisiae (strain ATCC 204508 / S288c) OX=559292 GN=NHP2 PE=1 SV=2	40305000	57850000	46328000	45769000	51908000	62354000	24994000	20116000	31118000	96432000	64306000	63886000	55099000	67645000	47094000	55847000	40720000	97152000	80623000	73928000	2952300	6433300	796310	1115400	4031900	15429000	3359400	12191000	14726000	3430900	0	0	4348900	7055300	1321300	0	3123700	0	7858100	21165000	1422100	3406700	2120900	0	973260	4877600	1184500	0	1451200
P32496_RPN12_YEAST 26S proteasome regulatory subunit RPN12 OS=Saccharomyces cerevisiae (strain ATCC 204508 / S288c) OX=559292 GN=RPN12 PE=1 SV=3	129600000	148400000	117160000	98060000	167880000	113660000	69771000	49859000	130870000	166500000	143150000	120390000	207990000	171300000	87255000	117510000	123160000	154290000	137740000	178630000	49046000	64651000	36528000	26106000	101360000	90220000	62256000	86737000	108620000	47691000	43962000	64511000	87084000	75050000	27591000	35214000	93570000	47692000	102060000	118970000	29106000	47191000	58844000	41031000	43416000	37827000	38945000	64696000	28970000
P32497_EIF3C_YEAST Eukaryotic translation initiation factor 3 subunit C OS=Saccharomyces cerevisiae (strain ATCC 204508 / S288c) OX=559292 GN=NIP1 PE=1 SV=2	192610000	102550000	55237000	67087000	462690000	91732000	33359000	31561000	176510000	230870000	80276000	117830000	334790000	149790000	91943000	59736000	176040000	520330000	495810000	138930000	79807000	107290000	0	0	224550000	32956000	16608000	7195400	216530000	21766000	719850	272210	228440000	75803000	2070900	0	163530000	12048000	115820000	109490000	43225000	17426000	3881800	4151600	65630000	24992000	8829000	1832000	83132000
P32499_NUP2_YEAST Nucleoporin NUP2 OS=Saccharomyces cerevisiae (strain ATCC 204508 / S288c) OX=559292 GN=NUP2 PE=1 SV=2	134780000	146340000	98957000	119130000	118090000	100490000	82885000	56737000	87535000	138480000	91897000	171550000	129730000	137150000	139360000	172720000	103910000	157900000	163000000	194770000	43231000	82400000	119820000	80079000	70379000	119730000	145620000	325650000	83083000	95360000	204930000	209630000	81812000	74678000	58406000	162600000	68713000	138430000	194850000	198600000	13985000	32951000	64389000	62736000	11222000	32469000	53845000	70761000	5864000
P32501_EI2BE_YEAST Translation initiation factor eIF-2B subunit epsilon OS=Saccharomyces cerevisiae (strain ATCC 204508 / S288c) OX=559292 GN=GCD6 PE=1 SV=1	53199000	40959000	29003000	14827000	54669000	37718000	19191000	8760300	52381000	26054000	38132000	34486000	31648000	40713000	20858000	25183000	37503000	69149000	48267000	24509000	16711000	12468000	0	0	30566000	11021000	3231200	9459500	20220000	2720900	0	0	25723000	6356700	0	0	20862000	3692400	13942000	29456000	8499900	11623000	20560000	0	10224000	0	21859000	11122000	20104000
P32502_EI2BB_YEAST Translation initiation factor eIF-2B subunit beta OS=Saccharomyces cerevisiae (strain ATCC 204508 / S288c) OX=559292 GN=GCD7 PE=1 SV=1	18906000	4660300	2761600	4665200	26267000	19795000	3764900	1761400	8187300	7576600	11086000	7494900	19577000	12361000	7860500	9367800	18864000	20710000	7375800	7807700	2364800	3338600	0	0	2367600	1914200	0	0	3366200	0	0	0	1148200	1487100	0	0	3171500	0	0	10839000	1769600	0	0	0	1846800	1668900	0	0	1643200
P32505_NAB2_YEAST Nuclear polyadenylated RNA-binding protein NAB2 OS=Saccharomyces cerevisiae (strain ATCC 204508 / S288c) OX=559292 GN=NAB2 PE=1 SV=1	7735200	0	7283700	7520600	7224200	5588500	5202600	4545900	0	8350600	5865400	10350000	7814400	7969600	4941500	8726600	3525800	3932300	3276400	7277700	2169600	11405000	10776000	9642100	0	11140000	10223000	28255000	7193300	7184600	15258000	17010000	3061800	7876700	9044200	8754500	2954100	15546000	8316500	7035200	0	3006400	4055600	7780400	2453300	3102700	6521300	3310500	3209500
P32521_PAN1_YEAST Actin cytoskeleton-regulatory complex protein PAN1 OS=Saccharomyces cerevisiae (strain ATCC 204508 / S288c) OX=559292 GN=PAN1 PE=1 SV=2	40892000	42599000	28139000	20881000	44368000	47287000	15775000	9597100	44206000	42588000	44488000	31696000	54541000	58870000	34909000	25829000	35841000	61937000	45206000	32572000	61748000	96482000	54090000	22199000	97730000	132530000	83167000	84265000	123080000	68997000	49164000	41798000	101470000	100780000	24924000	37222000	103490000	71855000	165310000	227540000	27195000	52917000	59611000	41440000	26809000	48583000	57588000	53543000	21495000
P32523_PRP19_YEAST Pre-mRNA-processing factor 19 OS=Saccharomyces cerevisiae (strain ATCC 204508 / S288c) OX=559292 GN=PRP19 PE=1 SV=2	17740000	17731000	10545000	14426000	15936000	12631000	7035400	5150700	9737700	13161000	19312000	34514000	11490000	15045000	11800000	16119000	15903000	13476000	10051000	12025000	4336800	6831200	9016400	6229900	8663600	12207000	13790000	29532000	3931600	6406000	17560000	11908000	6953300	13345000	4302700	10780000	3672900	14315000	7405600	9120000	550840	4366900	7410300	1485500	2246900	2509500	7445700	4446300	1433700
P32527_ZUO1_YEAST Zuotin OS=Saccharomyces cerevisiae (strain ATCC 204508 / S288c) OX=559292 GN=ZUO1 PE=1 SV=1	1244700000	1162600000	721990000	638330000	1351900000	1096400000	535820000	359730000	997040000	1236600000	1162300000	996210000	1297000000	1320000000	907600000	937530000	978810000	1360300000	1103200000	1102900000	432120000	597190000	26594000	6758600	863380000	528870000	93045000	23782000	934470000	182240000	12868000	15290000	732530000	453350000	15029000	9005600	782360000	53501000	716840000	959430000	254870000	132650000	5980400	8364700	290950000	198870000	20705000	11135000	281310000
P32529_RPA12_YEAST DNA-directed RNA polymerase I subunit RPA12 OS=Saccharomyces cerevisiae (strain ATCC 204508 / S288c) OX=559292 GN=RPA12 PE=1 SV=1	36983000	51227000	25816000	38443000	30377000	28295000	23566000	25458000	18665000	37730000	49327000	51592000	20884000	34274000	42006000	30774000	21315000	24595000	36076000	65604000	5780800	16734000	31980000	26276000	9798400	24239000	29033000	49712000	12401000	14822000	31357000	17101000	9182600	14477000	11923000	4192600	2290000	28797000	6368500	0	4846000	8128100	12058000	14539000	3800200	1158000	10691000	17747000	0
P32558_SPT16_YEAST FACT complex subunit SPT16 OS=Saccharomyces cerevisiae (strain ATCC 204508 / S288c) OX=559292 GN=SPT16 PE=1 SV=1	125400000	92924000	39902000	43782000	204000000	171410000	34039000	20518000	108250000	177780000	136400000	83293000	163650000	182970000	89505000	42478000	161420000	256220000	197090000	83310000	72752000	75460000	312620	0	181330000	41741000	11187000	5410500	148650000	26667000	380070	0	146050000	87096000	287760	0	128520000	2017200	200820000	234380000	44438000	31531000	0	0	52708000	12017000	985920	0	54002000
P32563_VPH1_YEAST V-type proton ATPase subunit a, vacuolar isoform OS=Saccharomyces cerevisiae (strain ATCC 204508 / S288c) OX=559292 GN=VPH1 PE=1 SV=3	156130000	145280000	63814000	15453000	232020000	143760000	44126000	13925000	129940000	185790000	109520000	27390000	186220000	192310000	44622000	19214000	126080000	223460000	85620000	21398000	68321000	199940000	69957000	4966700	101040000	221210000	130010000	33983000	96101000	100410000	10799000	2416600	127160000	123440000	63869000	10152000	117950000	101530000	275520000	333460000	55135000	21503000	0	712400	64538000	45905000	3729200	0	65169000
P32565_RPN2_YEAST 26S proteasome regulatory subunit RPN2 OS=Saccharomyces cerevisiae (strain ATCC 204508 / S288c) OX=559292 GN=RPN2 PE=1 SV=4	199330000	171420000	100510000	75729000	258000000	159100000	76176000	55021000	170290000	246070000	172320000	121630000	249800000	217490000	121540000	113780000	157470000	271820000	201730000	121130000	72824000	115680000	36089000	35451000	172440000	121810000	34179000	30038000	199460000	50828000	39640000	46178000	138210000	82530000	27626000	36439000	154510000	24646000	171790000	246180000	71061000	44983000	38670000	22953000	101770000	87932000	82411000	39233000	74573000
P32566_SMI1_YEAST Cell wall assembly regulator SMI1 OS=Saccharomyces cerevisiae (strain ATCC 204508 / S288c) OX=559292 GN=SMI1 PE=1 SV=1	13561000	10616000	7511000	4316000	17140000	9278000	7585200	3383100	14173000	13240000	13508000	6020900	10457000	11906000	11118000	4894400	8557400	12964000	13978000	10746000	7333700	1922000	0	0	9655200	3104900	0	0	6716900	2543000	0	0	6752200	4130700	0	0	8422800	0	0	7819400	0	0	0	0	0	0	0	0	0
P32573_SPS19_YEAST Peroxisomal 2,4-dienoyl-CoA reductase SPS19 OS=Saccharomyces cerevisiae (strain ATCC 204508 / S288c) OX=559292 GN=SPS19 PE=1 SV=4	0	0	0	0	0	0	0	0	0	0	0	0	0	3158100	0	0	0	0	0	0	0	0	0	718060	0	0	0	0	0	0	1799800	0	0	423030	0	0	0	0	0	0	4123500	8600100	6877000	11702000	2506900	13778000	19379000	7093400	1477100
P32582_CBS_YEAST Cystathionine beta-synthase OS=Saccharomyces cerevisiae (strain ATCC 204508 / S288c) OX=559292 GN=CYS4 PE=1 SV=1	3245500000	2855100000	1911500000	1142100000	3348700000	3028600000	1219700000	686040000	2538600000	3718800000	2670500000	1957200000	3341100000	4052100000	2050300000	1631000000	3039300000	3614300000	2441900000	1854800000	982420000	2274900000	868220000	392220000	2431000000	2374100000	1301600000	1136000000	2230800000	1109000000	903980000	540980000	1998600000	1981800000	664860000	621850000	2072400000	1297800000	3681400000	4067800000	635590000	1023600000	987760000	554800000	978480000	1184600000	1289300000	889620000	828570000
P32588_PUB1_YEAST Nuclear and cytoplasmic polyadenylated RNA-binding protein PUB1 OS=Saccharomyces cerevisiae (strain ATCC 204508 / S288c) OX=559292 GN=PUB1 PE=1 SV=4	255090000	208590000	129750000	108470000	239190000	141590000	103270000	72043000	249150000	150680000	162490000	160400000	199620000	187520000	144070000	136490000	176300000	159380000	199000000	176160000	108570000	103640000	16352000	3855700	208910000	89054000	32203000	7640100	196290000	61522000	2768400	4364800	175940000	118440000	13637000	620680	193770000	18164000	178560000	294850000	36528000	23087000	21231000	6993700	59644000	29958000	24504000	9962000	57011000
P32589_HSP7F_YEAST Heat shock protein homolog SSE1 OS=Saccharomyces cerevisiae (strain ATCC 204508 / S288c) OX=559292 GN=SSE1 PE=1 SV=4	4344500000	3409400000	1808500000	1175000000	4691600000	3690400000	1100400000	721840000	3656700000	4213300000	3181500000	2611900000	5207500000	5029300000	2411900000	1914900000	4359000000	4138400000	2861600000	2370600000	1376900000	1443000000	206220000	63011000	3489000000	1539500000	442960000	258420000	3467200000	564190000	152910000	138090000	3017700000	1303800000	145170000	103810000	2667200000	311840000	3145900000	4209800000	925090000	417630000	245370000	144630000	1298400000	579570000	244250000	157930000	1097500000
P32590_HSP79_YEAST Heat shock protein homolog SSE2 OS=Saccharomyces cerevisiae (strain ATCC 204508 / S288c) OX=559292 GN=SSE2 PE=1 SV=3	12467000	5321000	2998800	0	17717000	10833000	2261700	0	9429700	10391000	5087900	4831400	8565700	12264000	5665700	1069200	6807200	13400000	6969500	7327600	24982000	17812000	0	0	38485000	10195000	0	0	36863000	6842200	0	0	45000000	20313000	0	0	34440000	0	26775000	75163000	46739000	11252000	0	679790	73387000	10873000	2258100	0	65176000
P32597_STH1_YEAST Nuclear protein STH1/NPS1 OS=Saccharomyces cerevisiae (strain ATCC 204508 / S288c) OX=559292 GN=STH1 PE=1 SV=1	1483100	3472800	5387300	3816300	17651000	1736500	4581200	1443300	4943100	1651100	5841900	2528400	7937200	9005200	7417400	5111200	6279400	2000600	1678400	2375600	2741400	0	3465400	5405800	5197300	0	0	6048100	0	0	5348000	3927500	4847100	8819400	0	4429100	0	853520	0	0	0	2710100	2364800	0	577220	0	0	3323500	0
P32598_PP12_YEAST Serine/threonine-protein phosphatase PP1-2 OS=Saccharomyces cerevisiae (strain ATCC 204508 / S288c) OX=559292 GN=GLC7 PE=1 SV=1	166420000	142420000	116540000	113270000	139580000	119950000	77254000	63220000	146660000	210250000	194830000	192390000	147510000	204230000	174490000	140080000	111540000	237360000	151620000	179680000	66270000	218010000	174920000	68895000	136110000	202400000	176770000	246420000	154520000	122120000	195360000	141350000	111500000	140130000	81262000	132780000	198930000	222070000	419530000	386000000	60253000	121880000	124910000	54389000	56501000	149900000	148150000	93947000	85330000
P32599_FIMB_YEAST Fimbrin OS=Saccharomyces cerevisiae (strain ATCC 204508 / S288c) OX=559292 GN=SAC6 PE=1 SV=1	546870000	457000000	234670000	177020000	724490000	538420000	164690000	95053000	349620000	493510000	371870000	311910000	649360000	675710000	297840000	243950000	556270000	574330000	363030000	212530000	288250000	482630000	31606000	12549000	673030000	378030000	73780000	44673000	656230000	106430000	33702000	22079000	672470000	393150000	26980000	17560000	528620000	81691000	826480000	1127400000	277100000	120830000	31754000	14349000	347060000	156650000	66579000	29491000	234430000
P32602_SEC17_YEAST Alpha-soluble NSF attachment protein OS=Saccharomyces cerevisiae (strain ATCC 204508 / S288c) OX=559292 GN=SEC17 PE=1 SV=4	54627000	55438000	26132000	20474000	69362000	43266000	19144000	15494000	56127000	65319000	47163000	37067000	72553000	82473000	29477000	29060000	55067000	72584000	49622000	30829000	27691000	27576000	934840	0	76067000	37107000	2876100	982980	63075000	9390400	0	0	58585000	24374000	0	0	55139000	1705400	39875000	84350000	32023000	9613700	0	0	46077000	10329000	0	0	37773000
P32604_F26_YEAST Fructose-2,6-bisphosphatase OS=Saccharomyces cerevisiae (strain ATCC 204508 / S288c) OX=559292 GN=FBP26 PE=1 SV=2	0	0	1882100	0	5842800	0	1724200	0	1405100	0	3055700	2079100	0	4353500	0	0	0	4447200	0	660030	5023700	6410600	0	0	3339900	3148100	1405200	0	6762900	1798800	0	0	7200900	5414300	0	0	0	0	0	5960100	2626400	0	0	0	0	0	0	0	8256200
P32608_RTG2_YEAST Retrograde regulation protein 2 OS=Saccharomyces cerevisiae (strain ATCC 204508 / S288c) OX=559292 GN=RTG2 PE=1 SV=2	44806000	63817000	33773000	30008000	57498000	68227000	19477000	14936000	27139000	31161000	77836000	38876000	69393000	78037000	70936000	55085000	32251000	38577000	40941000	34745000	15773000	34918000	32253000	15041000	38808000	46129000	29275000	51339000	18923000	18799000	46513000	15132000	45638000	25664000	11765000	17081000	21896000	32757000	53922000	66612000	8505800	31079000	15338000	3371700	10752000	26000000	37006000	18519000	4871100
P32610_VATD_YEAST V-type proton ATPase subunit D OS=Saccharomyces cerevisiae (strain ATCC 204508 / S288c) OX=559292 GN=VMA8 PE=1 SV=1	149770000	114890000	113350000	83241000	195020000	167930000	65943000	39912000	161520000	165740000	185430000	151820000	212240000	164550000	163400000	133420000	183740000	208340000	165190000	127050000	63733000	190190000	63365000	21157000	226620000	157690000	141130000	130180000	230140000	71496000	86439000	62675000	164080000	126550000	45243000	45432000	169010000	95421000	218450000	265360000	58068000	69696000	31964000	12620000	63260000	83047000	64366000	18029000	40831000
P32614_FRDS_YEAST Fumarate reductase 1 OS=Saccharomyces cerevisiae (strain ATCC 204508 / S288c) OX=559292 GN=FRD1 PE=1 SV=1	363400000	392290000	324590000	303420000	374810000	371160000	249710000	165760000	299690000	489390000	497550000	408590000	343210000	462620000	378900000	400440000	295310000	480670000	480100000	482900000	316010000	739060000	974380000	264780000	680870000	1070800000	1138500000	1076300000	672740000	688260000	242480000	10919000	579920000	777740000	559950000	624490000	585690000	1101100000	1470800000	1435800000	259360000	582400000	141890000	22174000	239320000	662560000	417140000	29025000	220610000
P32621_GDA1_YEAST Guanosine-diphosphatase OS=Saccharomyces cerevisiae (strain ATCC 204508 / S288c) OX=559292 GN=GDA1 PE=1 SV=1	67347000	39524000	29249000	25328000	53772000	38918000	16755000	13385000	38943000	48277000	44205000	39784000	55693000	50176000	33298000	35381000	53783000	46485000	35529000	41196000	8508400	19969000	1222300	0	13056000	4052400	5477500	0	17417000	8934500	0	0	22923000	7518900	597330	0	17374000	8260100	33759000	22579000	0	0	0	0	0	0	1845200	0	1708600
P32626_ENOPH_YEAST Enolase-phosphatase E1 OS=Saccharomyces cerevisiae (strain ATCC 204508 / S288c) OX=559292 GN=UTR4 PE=1 SV=2	26148000	11880000	5422200	5681900	38839000	22382000	3909700	2556800	17928000	38033000	42637000	20957000	53211000	36392000	16269000	6906700	25164000	39441000	29000000	10627000	2467900	4442900	0	0	14194000	4242200	0	0	10101000	645990	0	0	8535800	0	0	0	7927400	0	10943000	44101000	2123200	3164100	0	0	7300500	3942000	0	0	6075300
P32628_RAD23_YEAST UV excision repair protein RAD23 OS=Saccharomyces cerevisiae (strain ATCC 204508 / S288c) OX=559292 GN=RAD23 PE=1 SV=1	166270000	207310000	149520000	183400000	177730000	184000000	86978000	118720000	167530000	196710000	214110000	272580000	191990000	175610000	224320000	271760000	139350000	234600000	220020000	309370000	52446000	143290000	152660000	98387000	107030000	134900000	147160000	364690000	112250000	104690000	236630000	166330000	86315000	119820000	81914000	116000000	83932000	185140000	138820000	175990000	18890000	86527000	105250000	89285000	31924000	77427000	60574000	140690000	20836000
P32639_BRR2_YEAST Pre-mRNA-splicing helicase BRR2 OS=Saccharomyces cerevisiae (strain ATCC 204508 / S288c) OX=559292 GN=BRR2 PE=1 SV=2	2096300	0	10991000	13650000	1667700	1817700	8047000	9493100	9845600	0	15502000	0	2845200	2521400	0	21204000	0	16658000	17574000	14469000	7366200	0	66034000	22392000	951060	59234000	13035000	15751000	0	19023000	29719000	33582000	0	11969000	6377400	0	0	13212000	0	0	86903000	90219000	78613000	73488000	70926000	234190000	84952000	109700000	0
P32656_CHAC_YEAST Glutathione-specific gamma-glutamylcyclotransferase OS=Saccharomyces cerevisiae (strain ATCC 204508 / S288c) OX=559292 GN=GCG1 PE=1 SV=1	3054900	8266500	1339000	4113000	14580000	13464000	1050000	2109800	9158000	17615000	12728000	0	20588000	2550400	11460000	1149700	9151600	18565000	9926200	7698600	0	5395400	766970	0	4185100	7221000	2566200	1373500	3641000	0	1169700	968350	0	1868700	0	2062800	1369600	0	0	10719000	0	0	0	2682300	0	0	0	0	0
P32767_KA122_YEAST Importin beta-like protein KAP122 OS=Saccharomyces cerevisiae (strain ATCC 204508 / S288c) OX=559292 GN=KAP122 PE=1 SV=1	0	0	1247100	1151500	1313800	2927100	1016800	856250	2475700	0	0	0	1503900	3687100	0	0	5224000	0	0	1377000	1426900	0	0	0	3285200	647190	0	0	0	412520	0	0	1888300	797250	0	0	2289200	0	0	0	478970	0	0	0	0	0	0	0	750310
P32769_HBS1_YEAST Elongation factor 1 alpha-like protein OS=Saccharomyces cerevisiae (strain ATCC 204508 / S288c) OX=559292 GN=HBS1 PE=1 SV=2	26202000	17756000	9338000	12835000	20533000	26652000	12068000	6236800	14276000	17971000	17711000	21105000	23392000	35383000	14358000	19169000	12067000	24337000	14292000	6831200	6022600	6614700	436700	274710	10408000	9371500	2542000	3547800	5657400	6828200	527350	0	12991000	11075000	2873500	0	5327600	0	3874200	34445000	4621600	2462500	4334000	3892000	6083200	3632500	0	1791500	6441600
P32771_FADH_YEAST S-(hydroxymethyl)glutathione dehydrogenase OS=Saccharomyces cerevisiae (strain ATCC 204508 / S288c) OX=559292 GN=SFA1 PE=1 SV=1	104010000	116630000	119870000	114560000	164790000	156190000	87452000	66851000	114390000	197630000	191370000	167870000	154430000	258360000	185310000	97460000	124770000	189990000	180240000	137190000	39321000	112670000	101190000	34575000	88141000	140650000	136900000	174060000	99562000	98307000	90648000	0	68469000	42413000	26578000	86687000	84648000	147610000	190240000	169020000	51194000	130750000	89285000	12713000	67594000	115280000	168820000	27150000	76908000
P32775_GLGB_YEAST 1,4-alpha-glucan-branching enzyme OS=Saccharomyces cerevisiae (strain ATCC 204508 / S288c) OX=559292 GN=GLC3 PE=1 SV=2	28677000	18642000	17818000	20718000	24499000	25348000	10680000	10984000	14066000	28025000	25172000	31260000	19909000	31598000	28950000	29409000	29725000	23128000	29827000	29605000	120500000	422980000	402050000	290970000	236580000	473860000	462120000	892460000	255340000	299530000	413890000	12538000	257520000	256780000	227770000	411550000	177880000	491340000	664920000	586160000	229980000	617710000	423650000	0	248590000	556660000	760360000	98447000	237170000
P32787_MG101_YEAST Mitochondrial genome maintenance protein MGM101 OS=Saccharomyces cerevisiae (strain ATCC 204508 / S288c) OX=559292 GN=MGM101 PE=1 SV=1	5814200	4654000	5099500	3356500	5407800	2866500	2623300	1196200	3348700	8332100	5009000	8074300	8816900	3884000	3480600	4231800	4744800	5607400	5965100	4992500	1293700	2079100	1269000	613420	2478900	1523700	538570	3570500	1821900	1355600	1331700	620520	2290800	2778500	765720	1393600	1306100	3039000	4618000	2151000	0	0	0	0	0	0	0	0	0
P32790_SLA1_YEAST Actin cytoskeleton-regulatory complex protein SLA1 OS=Saccharomyces cerevisiae (strain ATCC 204508 / S288c) OX=559292 GN=SLA1 PE=1 SV=1	29871000	33154000	31128000	21265000	37001000	31454000	16166000	12811000	37661000	33942000	47637000	32356000	37284000	57712000	24322000	30695000	28363000	46538000	33338000	39975000	24836000	33596000	11739000	1458800	55664000	48071000	41272000	9791200	46340000	29574000	2988900	0	43260000	60348000	15268000	4246900	50764000	35803000	87944000	108330000	33662000	83444000	81213000	51405000	56913000	76233000	11267000	79208000	44912000
P32791_FRE1_YEAST Ferric/cupric reductase transmembrane component 1 OS=Saccharomyces cerevisiae (strain ATCC 204508 / S288c) OX=559292 GN=FRE1 PE=1 SV=1	18304000	9588300	6122100	6147400	38513000	5285200	3857100	1446800	15967000	10346000	17457000	8544200	33188000	26445000	0	3161900	10147000	36690000	14927000	7159000	778620	0	0	0	0	0	0	1357900	0	965700	0	3440200	1627600	1556700	0	0	0	3337000	0	2853700	0	0	0	1641800	0	0	0	0	245080
P32794_AFG2_YEAST ATPase family gene 2 protein OS=Saccharomyces cerevisiae (strain ATCC 204508 / S288c) OX=559292 GN=AFG2 PE=1 SV=1	9108500	9635000	5279900	1939400	20809000	19464000	2491400	3952300	17803000	22558000	15181000	14501000	20260000	19505000	8987800	12873000	21811000	9673000	14637000	5263900	3742700	2335200	0	0	6603700	2444000	0	1357000	4855000	0	0	0	0	990550	0	0	10842000	1129300	3226200	13065000	1437400	2572600	2087000	2796800	2239500	3099500	3048800	0	2585400
P32795_YME1_YEAST Mitochondrial inner membrane i-AAA protease supercomplex subunit YME1 OS=Saccharomyces cerevisiae (strain ATCC 204508 / S288c) OX=559292 GN=YME1 PE=1 SV=1	6612600	11361000	8061600	6817200	8878700	9866500	5526400	6759000	12102000	11571000	11619000	11227000	9338700	14798000	9560000	10087000	10829000	10307000	10686000	16907000	5472500	11561000	12846000	12346000	0	0	10367000	14355000	0	11140000	16716000	20570000	8947300	0	0	13292000	10832000	12888000	14697000	6243900	6111800	12563000	0	12358000	0	0	0	0	0
P32796_CACP_YEAST Carnitine O-acetyltransferase, mitochondrial OS=Saccharomyces cerevisiae (strain ATCC 204508 / S288c) OX=559292 GN=CAT2 PE=1 SV=2	0	0	0	0	0	0	0	0	0	0	0	0	0	0	0	0	0	0	0	0	9879900	2846500	0	0	10105000	4704400	687270	0	13054000	4975000	0	0	15045000	4950600	0	0	6805300	707870	24137000	40776000	39293000	19867000	0	0	49354000	29080000	0	0	47457000
P32803_EMP24_YEAST Endosomal protein P24B OS=Saccharomyces cerevisiae (strain ATCC 204508 / S288c) OX=559292 GN=EMP24 PE=1 SV=1	10756000	5842800	1230500	1175200	13706000	1051300	1201100	913430	13808000	5203200	2800900	2031700	9519600	3419800	4651200	1463400	5479700	7801400	4532400	1968700	1591900	3010400	0	0	3680900	2095600	0	0	9693900	0	0	0	6456600	1566900	0	0	13623000	0	21542000	23196000	2732000	0	0	0	0	0	0	0	1336400
P32831_NGR1_YEAST Negative growth regulatory protein NGR1 OS=Saccharomyces cerevisiae (strain ATCC 204508 / S288c) OX=559292 GN=NGR1 PE=1 SV=2	4717000	0	0	0	4346800	3500600	0	1065900	2818200	3363100	1649600	1381700	5073700	1688200	1539600	1208500	5239700	20621000	2981300	0	849290	852310	0	0	6766800	0	0	0	1829000	497540	0	0	5988400	0	0	0	1344100	0	0	0	2877200	0	0	0	1293000	1130600	0	586260	1476700
P32832_RSC7_YEAST Chromatin structure-remodeling complex subunit RSC7 OS=Saccharomyces cerevisiae (strain ATCC 204508 / S288c) OX=559292 GN=NPL6 PE=1 SV=1	10048000	82420000	4542300	51185000	9202900	7653900	57270000	35254000	6732500	12893000	5847300	6722100	7363200	10065000	3437000	1688500	11446000	19253000	144650000	4986300	4433400	64417000	1919300	0	6100900	2295500	0	0	1179800	375400	0	0	0	0	0	0	1656700	8403700	0	0	599920	0	0	0	0	0	0	0	0
P32857_PTM1_YEAST Membrane protein PTM1 OS=Saccharomyces cerevisiae (strain ATCC 204508 / S288c) OX=559292 GN=PTM1 PE=1 SV=2	4781500	3086400	469850	503640	18160000	0	1015700	0	4308000	2227600	0	0	23698000	14073000	0	0	10702000	3569200	2597500	2359600	2495300	4654800	0	0	12398000	2004900	0	0	6235800	0	0	0	8330100	968380	0	0	8712500	0	6609700	6146400	1749500	0	0	0	3600100	0	0	0	1882400
P32860_NFU1_YEAST NifU-like protein, mitochondrial OS=Saccharomyces cerevisiae (strain ATCC 204508 / S288c) OX=559292 GN=NFU1 PE=1 SV=2	66666000	79736000	50732000	61599000	84018000	58024000	37936000	28860000	68229000	59166000	69449000	73487000	69154000	54913000	62362000	67626000	59367000	78765000	79256000	102530000	27993000	57251000	51517000	26619000	32561000	61812000	36371000	70759000	41650000	40357000	50669000	37586000	32169000	56899000	29385000	33539000	28663000	53285000	101650000	91193000	14735000	33244000	39514000	27185000	13416000	27978000	50052000	39266000	10522000
P32861_UGPA1_YEAST UTP--glucose-1-phosphate uridylyltransferase OS=Saccharomyces cerevisiae (strain ATCC 204508 / S288c) OX=559292 GN=UGP1 PE=1 SV=1	624490000	559220000	360220000	307540000	654950000	585250000	245480000	160860000	502130000	711590000	592890000	460420000	696930000	801320000	535930000	371030000	560770000	636910000	572100000	455780000	716200000	1793500000	52474000	1216900	1654000000	1734000000	334960000	9383800	1586300000	565450000	0	5899600	1475800000	1602600000	109590000	2879200	1437900000	234820000	2884500000	3149000000	510460000	302360000	20970000	18499000	615430000	513980000	32533000	25602000	456270000
P32864_RAEP_YEAST Rab proteins geranylgeranyltransferase component A OS=Saccharomyces cerevisiae (strain ATCC 204508 / S288c) OX=559292 GN=MRS6 PE=1 SV=2	12305000	9993800	7624200	2863900	19819000	11092000	4425400	1516400	17074000	20295000	10414000	12094000	15369000	13142000	10731000	5675800	14517000	12461000	10434000	7881900	5031100	7931000	0	0	12005000	5278400	0	0	13672000	1226200	0	0	11768000	5006700	0	0	14797000	0	0	9899800	2238300	0	0	0	2282200	0	0	0	0
P32867_SSO1_YEAST Protein SSO1 OS=Saccharomyces cerevisiae (strain ATCC 204508 / S288c) OX=559292 GN=SSO1 PE=1 SV=2	17056000	10241000	6685800	7609700	7116800	8727600	6817200	4447900	7928500	4269400	5843600	8558100	4404100	6481100	13288000	21244000	0	5329300	7000800	15358000	2479000	5630400	6315300	5854200	6168700	6886400	7334100	21617000	0	6393600	8638500	10913000	9762100	10153000	1767200	3360600	7588700	11018000	6522300	6028000	0	0	0	1914200	0	0	0	3316300	0
P32874_HFA1_YEAST Acetyl-CoA carboxylase, mitochondrial OS=Saccharomyces cerevisiae (strain ATCC 204508 / S288c) OX=559292 GN=HFA1 PE=1 SV=2	0	0	0	0	0	0	0	0	0	0	0	0	0	0	0	0	0	0	0	0	5486400	11249000	10797000	6079900	12377000	12448000	10111000	0	10625000	12233000	11521000	12745000	7544100	21697000	46673000	20784000	17360000	0	0	0	68771000	3034000	75927000	108500000	36911000	68090000	92335000	74493000	5157800
P32892_DRS1_YEAST ATP-dependent RNA helicase DRS1 OS=Saccharomyces cerevisiae (strain ATCC 204508 / S288c) OX=559292 GN=DRS1 PE=1 SV=2	42724000	28394000	27962000	19264000	76014000	53017000	18279000	11073000	37363000	51262000	44188000	29240000	52899000	53808000	37742000	32195000	54160000	83381000	66367000	34213000	4581900	647390	0	0	8801700	1800000	0	0	11895000	0	0	0	6079800	1605000	0	0	7909700	0	6784200	10919000	1639400	1429500	3790900	2171700	715070	0	4498000	2673600	0
P32895_KPR1_YEAST Ribose-phosphate pyrophosphokinase 1 OS=Saccharomyces cerevisiae (strain ATCC 204508 / S288c) OX=559292 GN=PRS1 PE=1 SV=1	283590000	178430000	110200000	105790000	281390000	246980000	67043000	57445000	171940000	255520000	211310000	160920000	298000000	317880000	165670000	157880000	240730000	244920000	205700000	157390000	72439000	179870000	25358000	464370	193140000	175880000	50918000	0	200010000	72899000	0	0	168080000	153110000	28212000	0	106020000	30151000	195900000	284930000	53473000	15888000	3170000	2119900	90481000	38189000	0	3883900	71435000
P32898_CYM1_YEAST Mitochondrial presequence protease OS=Saccharomyces cerevisiae (strain ATCC 204508 / S288c) OX=559292 GN=CYM1 PE=1 SV=2	35653000	29198000	29681000	15186000	33579000	37050000	20576000	7971400	30374000	35238000	28067000	27728000	42537000	51887000	41092000	24978000	42740000	35345000	35121000	27138000	17052000	67199000	50742000	35694000	31833000	76221000	69135000	92855000	33400000	21543000	2708400	66615000	28872000	50857000	35456000	1823200	28492000	36230000	134120000	105390000	11352000	26724000	16968000	13266000	15793000	25557000	17185000	13851000	14115000
P32899_IMP3_YEAST U3 small nucleolar ribonucleoprotein protein IMP3 OS=Saccharomyces cerevisiae (strain ATCC 204508 / S288c) OX=559292 GN=IMP3 PE=1 SV=1	8597300	4830300	3507900	4415900	9549700	5172900	3070400	1531100	4716500	12527000	2430600	7815100	7481600	10177000	0	0	4568500	12637000	4993900	5328900	0	0	0	0	1580300	0	0	0	1776000	0	0	5981000	1395600	1913500	0	0	0	0	2390400	2912600	657670	0	0	0	0	0	0	0	0
P32902_RT04_YEAST 37S ribosomal protein MRP4, mitochondrial OS=Saccharomyces cerevisiae (strain ATCC 204508 / S288c) OX=559292 GN=MRP4 PE=1 SV=1	10002000	1186200	1858800	0	6787600	1972200	923470	1314400	3436400	6793000	3951900	5352200	6977000	2191500	1127300	3396600	6087500	4492000	3061700	932990	3243500	0	0	0	0	0	0	0	1589600	0	0	0	2982900	0	0	0	6520700	0	0	2426900	0	0	0	0	0	0	0	0	0
P32905_RSSA1_YEAST 40S ribosomal protein S0-A OS=Saccharomyces cerevisiae (strain ATCC 204508 / S288c) OX=559292 GN=RPS0A PE=1 SV=3	4385000000	4136000000	2216500000	1606600000	5313200000	4029800000	1369600000	897830000	4030000000	4549700000	3398700000	2456000000	6090300000	5809000000	2862500000	2079000000	5099500000	4492900000	3520200000	3166500000	1668500000	2121200000	168880000	12502000	4395700000	2419800000	471580000	109470000	3195000000	757390000	59351000	39001000	3277000000	2345400000	165170000	34683000	3541600000	321720000	5656300000	6954900000	1171600000	493820000	101640000	14319000	1721500000	751400000	263970000	48731000	1822000000
P32908_SMC1_YEAST Structural maintenance of chromosomes protein 1 OS=Saccharomyces cerevisiae (strain ATCC 204508 / S288c) OX=559292 GN=SMC1 PE=1 SV=1	7166300	21273000	0	4746200	23932000	10008000	9313900	7104900	5450100	21369000	0	6444300	6771600	11601000	3161500	10816000	4933900	7413400	5853500	5012800	27057000	43459000	0	0	0	46842000	27158000	4045100	59423000	28094000	0	0	49364000	44763000	3691500	0	60300000	14019000	99113000	71644000	3203600	3073900	8204700	2917700	4826300	0	5700700	8352000	1696400
P32909_SMY2_YEAST Protein SMY2 OS=Saccharomyces cerevisiae (strain ATCC 204508 / S288c) OX=559292 GN=SMY2 PE=1 SV=2	17662000	15706000	2919600	5105900	18306000	10985000	3411600	2945000	7819000	14482000	17555000	7448100	7214900	27532000	12748000	2904400	14539000	20713000	17907000	17340000	2664300	0	0	528990	9293300	3299300	0	0	8069200	2395100	0	0	7756700	4996000	0	0	0	1083800	5564300	3866800	0	0	0	0	0	0	0	0	0
P32911_SUI1_YEAST Eukaryotic translation initiation factor eIF-1 OS=Saccharomyces cerevisiae (strain ATCC 204508 / S288c) OX=559292 GN=SUI1 PE=1 SV=1	263280000	296320000	228960000	149580000	264530000	255800000	143070000	154140000	176780000	324740000	396310000	278180000	306430000	364380000	283340000	388590000	220330000	405570000	374040000	505200000	63569000	268360000	197810000	209370000	200670000	537680000	342880000	668030000	187340000	118250000	316680000	296800000	148480000	225430000	184260000	296750000	176920000	406480000	374110000	457050000	72456000	246700000	140680000	115400000	72106000	261800000	346570000	143320000	103230000
P32914_SPT4_YEAST Transcription elongation factor SPT4 OS=Saccharomyces cerevisiae (strain ATCC 204508 / S288c) OX=559292 GN=SPT4 PE=1 SV=1	8560100	10278000	7324200	6775200	12336000	16701000	6036000	4797800	9501100	13364000	11686000	7767300	15865000	16622000	9223500	9981300	12613000	14953000	10318000	10748000	5662800	8083300	1141400	1169200	5534300	6641100	3137300	5236200	9024900	3291600	3183300	2291700	3232300	2389000	1059100	1200500	9909000	1439200	24731000	22469000	3162400	3756700	1755300	0	4097400	2585500	1637100	883410	4556300
P32915_SC61A_YEAST Protein transport protein SEC61 OS=Saccharomyces cerevisiae (strain ATCC 204508 / S288c) OX=559292 GN=SEC61 PE=1 SV=1	19279000	5059600	2822500	1299600	20920000	7230000	1959300	1436600	12747000	3412700	2688600	1308500	11446000	0	2835200	3447600	14419000	7392800	2781100	1863100	5839400	3484600	412730	0	9696500	1417100	499610	0	13886000	671710	518400	0	10340000	2332100	435590	0	8590400	767120	4685100	6977100	2163700	0	0	1544300	1824800	0	0	0	1608800
P32939_YPT7_YEAST GTP-binding protein YPT7 OS=Saccharomyces cerevisiae (strain ATCC 204508 / S288c) OX=559292 GN=YPT7 PE=1 SV=1	68155000	48447000	31351000	28388000	101760000	51756000	13398000	8765400	50627000	68594000	50534000	38482000	90331000	75221000	50290000	23502000	43789000	84512000	58898000	44618000	26667000	52565000	10656000	3732100	75091000	48459000	20317000	14873000	58599000	14075000	9192300	6718500	33878000	24852000	6477600	7678700	89290000	15574000	63252000	85056000	5177900	6902300	2451400	1970900	14747000	18463000	6561700	3818200	19013000
P33201_MRT4_YEAST Ribosome assembly factor MRT4 OS=Saccharomyces cerevisiae (strain ATCC 204508 / S288c) OX=559292 GN=MRT4 PE=1 SV=1	223540000	175160000	132200000	118360000	190460000	198630000	96854000	68689000	133540000	274760000	177600000	156120000	227600000	267760000	151200000	159590000	221070000	238660000	195070000	186520000	31336000	60094000	31875000	0	68593000	61306000	8534700	0	76952000	19689000	0	0	61189000	44968000	0	0	83372000	2940000	116270000	135990000	12376000	83282000	0	0	12235000	3297700	0	0	15745000
P33204_ARPC4_YEAST Actin-related protein 2/3 complex subunit 4 OS=Saccharomyces cerevisiae (strain ATCC 204508 / S288c) OX=559292 GN=ARC19 PE=1 SV=2	53875000	44608000	39464000	30176000	58963000	44174000	25552000	16834000	44137000	68457000	60428000	57496000	67735000	77244000	57668000	45044000	43510000	54570000	59408000	50430000	30103000	93252000	59551000	33786000	53330000	70275000	40418000	72138000	58223000	63415000	42508000	1046900	47942000	65206000	33220000	20184000	47821000	90530000	125230000	157450000	20365000	41975000	26767000	1777700	39068000	68563000	50763000	11927000	17439000
P33297_PRS6A_YEAST 26S proteasome regulatory subunit 6A OS=Saccharomyces cerevisiae (strain ATCC 204508 / S288c) OX=559292 GN=RPT5 PE=1 SV=3	279490000	172470000	124300000	74191000	245760000	177780000	64516000	49631000	226420000	249490000	144060000	136480000	265750000	277630000	149550000	134350000	238260000	256960000	157530000	176760000	59363000	58501000	9974600	11137000	174030000	77122000	28351000	14682000	195430000	24637000	9079000	18512000	130270000	54965000	10375000	6780600	158090000	23381000	111800000	165180000	54568000	16685000	7911900	10455000	66700000	19651000	8599300	10397000	56553000
P33298_PRS6B_YEAST 26S proteasome regulatory subunit 6B homolog OS=Saccharomyces cerevisiae (strain ATCC 204508 / S288c) OX=559292 GN=RPT3 PE=1 SV=2	117640000	90202000	49943000	33459000	123880000	87782000	26906000	15046000	96371000	125700000	78742000	55735000	118370000	97026000	54013000	52600000	105150000	121710000	69446000	60375000	39607000	47575000	0	1009300	73368000	31771000	95389000	0	80153000	8906300	0	0	68890000	26543000	1650000	0	81279000	35967000	120560000	101030000	23122000	7520000	0	0	25795000	11191000	0	0	22563000
P33299_PRS7_YEAST 26S proteasome regulatory subunit 7 homolog OS=Saccharomyces cerevisiae (strain ATCC 204508 / S288c) OX=559292 GN=RPT1 PE=1 SV=1	322020000	228010000	142640000	100760000	285710000	254890000	93345000	56039000	243150000	315700000	204260000	144320000	309480000	343260000	197920000	136460000	275360000	274780000	188510000	158370000	105080000	110350000	12046000	1085000	210930000	105280000	24422000	6427200	226860000	36408000	867040	5441500	207900000	103120000	3884000	1103900	227680000	15645000	151920000	236030000	76235000	22301000	0	4298800	71023000	25299000	4381800	7686200	93439000
P33307_CSE1_YEAST Importin alpha re-exporter OS=Saccharomyces cerevisiae (strain ATCC 204508 / S288c) OX=559292 GN=CSE1 PE=1 SV=2	33591000	19746000	13243000	11176000	38206000	20878000	9047400	6113900	26625000	25183000	16227000	16704000	42328000	29061000	8678000	13513000	30237000	30384000	22648000	7187400	9427100	7765000	3131500	2691000	20098000	8709800	4938300	7004200	29080000	6447900	2756200	3939500	10622000	4830400	2136300	2238000	15028000	4998600	24463000	26265000	1350100	0	0	698910	6130600	0	2191800	1089000	6400900
P33309_DOM34_YEAST Protein DOM34 OS=Saccharomyces cerevisiae (strain ATCC 204508 / S288c) OX=559292 GN=DOM34 PE=1 SV=2	11055000	2256000	0	0	13252000	11826000	3063700	0	0	8198600	2472700	0	5027800	14876000	0	3325000	0	9815800	2830000	0	833070	0	0	0	2317900	0	0	0	8633700	0	0	0	2564400	0	0	0	6042300	0	4370700	8979300	0	0	0	0	0	0	0	0	2586500
P33313_CNS1_YEAST Hsp70/Hsp90 co-chaperone CNS1 OS=Saccharomyces cerevisiae (strain ATCC 204508 / S288c) OX=559292 GN=CNS1 PE=1 SV=1	20751000	27943000	11224000	8932700	25254000	30215000	6144600	2432300	22165000	18375000	17618000	26272000	33662000	31835000	16044000	11953000	20581000	16843000	20538000	20224000	2729500	2375500	0	1222900	15642000	3128200	0	0	4938500	2637700	591850	0	10187000	6709600	1494700	0	9454100	0	19568000	5753200	1724400	0	0	2478400	0	1813800	4645800	0	0
P33315_TKT2_YEAST Transketolase 2 OS=Saccharomyces cerevisiae (strain ATCC 204508 / S288c) OX=559292 GN=TKL2 PE=1 SV=1	116520000	101160000	75837000	83159000	105610000	92809000	56087000	48567000	103820000	91564000	105790000	74500000	54720000	51748000	78521000	44873000	31539000	123800000	66337000	82745000	57133000	29251000	9248100	7684300	42091000	51314000	27841000	2541000	97231000	46938000	0	0	83034000	78777000	10073000	13932000	65616000	17920000	123480000	104870000	40306000	68355000	45185000	5707500	46515000	77675000	54605000	16462000	36393000
P33317_DUT_YEAST Deoxyuridine 5-triphosphate nucleotidohydrolase OS=Saccharomyces cerevisiae (strain ATCC 204508 / S288c) OX=559292 GN=DUT1 PE=1 SV=2	109010000	74903000	72806000	88649000	70296000	61789000	53129000	47493000	67011000	89279000	81727000	125390000	80393000	117780000	98186000	100560000	68161000	83760000	80885000	136720000	22754000	74735000	122260000	75412000	37858000	100050000	104050000	195620000	40881000	81264000	155750000	163370000	39536000	86846000	34070000	90471000	27906000	108350000	65354000	83289000	23470000	50221000	78297000	66434000	26781000	33224000	57265000	88379000	14014000
P33322_CBF5_YEAST H/ACA ribonucleoprotein complex subunit CBF5 OS=Saccharomyces cerevisiae (strain ATCC 204508 / S288c) OX=559292 GN=CBF5 PE=1 SV=1	138000000	136160000	71425000	94751000	395250000	106970000	21514000	37788000	112720000	138570000	124470000	93375000	202500000	164180000	125010000	62709000	109100000	641120000	618170000	128130000	990740	3866700	11007000	2983000	0	7646800	0	11991000	2147300	895050	0	0	0	0	0	0	2638600	0	0	0	2541000	0	0	0	2273300	1735700	0	0	5695600
P33324_YKJ1_YEAST CRAL-TRIO domain-containing protein YKL091C OS=Saccharomyces cerevisiae (strain ATCC 204508 / S288c) OX=559292 GN=YKL091C PE=1 SV=2	1662700	1803500	916280	1386000	4358500	5757400	1353000	0	1488600	5724600	5716300	3040100	4309500	2862000	6216600	3512400	2108800	3792100	4978200	2266000	7181500	18330000	12929000	560940	16278000	21200000	17911000	7683500	12081000	12904000	1464700	0	22004000	11498000	12557000	7391600	12335000	13458000	26142000	25670000	7059800	6687100	0	0	5899900	4416500	4197100	0	7000400
P33327_DHE2_YEAST NAD-specific glutamate dehydrogenase OS=Saccharomyces cerevisiae (strain ATCC 204508 / S288c) OX=559292 GN=GDH2 PE=1 SV=1	9056900	7239600	2039400	2097000	13828000	887960	2015400	834000	2226600	5346100	0	2113700	3754400	7630700	4196300	0	3716200	6614800	6783300	1438100	23675000	95631000	40964000	9762300	74876000	94869000	73040000	60637000	73602000	37201000	1640100	0	51143000	54867000	32374000	27066000	62429000	106180000	105140000	127560000	87756000	229300000	19832000	0	139740000	318260000	146610000	0	129420000
P33328_SNC2_YEAST Synaptobrevin homolog 2 OS=Saccharomyces cerevisiae (strain ATCC 204508 / S288c) OX=559292 GN=SNC2 PE=1 SV=2	18060000	27868000	16693000	31220000	25541000	19461000	18044000	16351000	21508000	38779000	43369000	29145000	16281000	27835000	30497000	32812000	20925000	15372000	41667000	46373000	5517300	9458300	19515000	14664000	15897000	13577000	9947600	25715000	3203200	11558000	19157000	22846000	4401400	2682300	11938000	12741000	3525300	5778200	8718600	8096300	2550100	7700300	5426000	5601800	3217100	4365200	9686900	3703500	2642800
P33330_SERC_YEAST Phosphoserine aminotransferase OS=Saccharomyces cerevisiae (strain ATCC 204508 / S288c) OX=559292 GN=SER1 PE=1 SV=1	620020000	416290000	281320000	214710000	876690000	489810000	202130000	118860000	625550000	589920000	476920000	381370000	800500000	656320000	326680000	210710000	768590000	646780000	340320000	299850000	123570000	141380000	12087000	1096100	387770000	149210000	23792000	6091800	441800000	30931000	8239100	1031900	295850000	108410000	5486600	1859400	383170000	9616800	343520000	540140000	194080000	67937000	10828000	9844200	229750000	94848000	13753000	15871000	176460000
P33331_NTF2_YEAST Nuclear transport factor 2 OS=Saccharomyces cerevisiae (strain ATCC 204508 / S288c) OX=559292 GN=NTF2 PE=1 SV=2	678220000	607830000	552570000	592340000	686910000	569180000	372850000	345020000	491830000	821840000	779210000	865970000	857840000	971230000	817600000	768120000	599450000	809070000	736080000	768160000	169750000	536290000	309560000	230760000	328970000	549450000	474290000	718140000	347410000	366720000	379560000	441690000	300220000	362700000	303320000	384340000	269760000	442490000	704570000	635170000	180100000	235060000	385030000	181110000	168420000	441230000	346390000	205570000	178950000
P33333_PLSC_YEAST Probable 1-acyl-sn-glycerol-3-phosphate acyltransferase OS=Saccharomyces cerevisiae (strain ATCC 204508 / S288c) OX=559292 GN=SLC1 PE=1 SV=1	2377100	3227600	680420	0	0	4846600	1121200	547680	1899500	2034400	3234200	1417500	4426900	1996100	0	0	5388600	5221300	4442100	567590	973840	0	0	0	5503200	0	0	0	0	0	0	0	2210300	0	0	0	2637600	0	0	2689100	614560	0	0	0	0	0	0	0	0
P33338_SLA2_YEAST Protein SLA2 OS=Saccharomyces cerevisiae (strain ATCC 204508 / S288c) OX=559292 GN=SLA2 PE=1 SV=5	49107000	35174000	26573000	23182000	53730000	34608000	20759000	18673000	29142000	51019000	42386000	37885000	55816000	35135000	34980000	33835000	36966000	43702000	42596000	44243000	36861000	79152000	56133000	20562000	57072000	60629000	31065000	86151000	83158000	45968000	60486000	66473000	66997000	38725000	21216000	31513000	62269000	43754000	108410000	139280000	14468000	19117000	19089000	13844000	18740000	33336000	18655000	16157000	20806000
P33399_LHP1_YEAST La protein homolog OS=Saccharomyces cerevisiae (strain ATCC 204508 / S288c) OX=559292 GN=LHP1 PE=1 SV=2	216360000	212420000	192320000	159000000	260700000	237320000	112460000	98624000	208870000	272880000	198990000	202730000	239410000	324580000	216020000	190620000	212090000	252740000	211430000	198140000	58597000	89699000	17865000	6261500	87311000	93759000	34033000	8552000	99366000	58698000	9767500	6890800	96824000	111750000	14388000	3155900	69808000	31753000	190140000	170510000	32630000	24878000	10558000	5912500	33617000	30063000	17639000	4381400	33435000
P33401_PGM1_YEAST Phosphoglucomutase 1 OS=Saccharomyces cerevisiae (strain ATCC 204508 / S288c) OX=559292 GN=PGM1 PE=1 SV=1	144180000	152310000	145480000	162380000	173630000	185750000	105250000	92013000	121420000	167850000	222830000	232840000	160650000	199670000	171430000	269260000	194490000	215590000	224260000	241450000	43514000	154250000	127630000	66309000	110150000	202090000	133290000	222900000	108990000	104340000	162370000	125170000	103860000	122620000	63819000	101210000	74592000	148500000	237410000	243400000	35498000	76090000	124160000	55826000	43565000	96551000	96640000	87052000	41120000
P33416_HSP78_YEAST Heat shock protein 78, mitochondrial OS=Saccharomyces cerevisiae (strain ATCC 204508 / S288c) OX=559292 GN=HSP78 PE=1 SV=2	112030000	82127000	46941000	36502000	126780000	85036000	27156000	16619000	80446000	120320000	86145000	71386000	125470000	130910000	67838000	47824000	111260000	125450000	70454000	53414000	150410000	260810000	46368000	30714000	409670000	253670000	96984000	86795000	314800000	102810000	58906000	35952000	328940000	180950000	32577000	18189000	336830000	79180000	386570000	570540000	208620000	88076000	169370000	118810000	200430000	293650000	227090000	147540000	164230000
P33417_IXR1_YEAST Intrastrand cross-link recognition protein OS=Saccharomyces cerevisiae (strain ATCC 204508 / S288c) OX=559292 GN=IXR1 PE=1 SV=2	9667900	7954800	5903600	5125100	10792000	10655000	1240100	0	6453700	7517700	8270500	11406000	11520000	13703000	11469000	11994000	7952600	10331000	8827000	7447400	2824700	13329000	2415000	0	8908700	12521000	0	1361700	8302000	2207000	0	4922900	10187000	2872100	666610	0	4995300	0	15516000	15397000	2091500	1910400	0	0	0	6366000	0	0	2865600
P33442_RS3A1_YEAST 40S ribosomal protein S1-A OS=Saccharomyces cerevisiae (strain ATCC 204508 / S288c) OX=559292 GN=RPS1A PE=1 SV=2	1055500000	1107400000	660780000	525860000	1399300000	1284900000	367630000	361530000	1072100000	1613200000	1227800000	1093900000	1212800000	1577100000	1136600000	868380000	1315700000	1546800000	1314400000	1154300000	420890000	787260000	13151000	2237900	1225500000	680350000	142640000	11089000	758500000	254580000	4773800	4604000	995600000	715460000	20726000	4436300	1009000000	55090000	1105900000	1621500000	283290000	195490000	3307600	4313400	415120000	331620000	12077000	0	373660000
P33734_HIS5_YEAST Imidazole glycerol phosphate synthase hisHF OS=Saccharomyces cerevisiae (strain ATCC 204508 / S288c) OX=559292 GN=HIS7 PE=1 SV=2	234660000	136710000	68568000	87326000	155860000	116470000	70910000	42781000	212860000	188410000	89678000	108040000	170450000	179340000	64052000	71157000	201770000	183160000	75773000	70570000	37760000	78433000	4036800	0	90134000	115940000	28956000	0	115650000	36887000	0	1557200	71719000	85343000	4013800	0	190350000	6664900	128830000	231010000	36600000	24462000	38437000	6717900	46490000	47982000	68812000	0	161880000
P33750_DCA13_YEAST Protein SOF1 OS=Saccharomyces cerevisiae (strain ATCC 204508 / S288c) OX=559292 GN=SOF1 PE=1 SV=1	24521000	22999000	14781000	16814000	35903000	32815000	12778000	8372000	15525000	30129000	39972000	24544000	24715000	34781000	25579000	19512000	25539000	40282000	29248000	22803000	2814100	7340600	0	0	2832900	7759100	0	0	4684600	7727100	0	0	5791100	6278800	0	0	8368400	0	5943600	17559000	712070	0	0	0	0	0	0	0	0
P33753_TRM2_YEAST tRNA (uracil(54)-C(5))-methyltransferase OS=Saccharomyces cerevisiae (strain ATCC 204508 / S288c) OX=559292 GN=TRM2 PE=1 SV=2	7307700	5449300	5991400	4857300	4207400	6446300	3747900	3768900	6118200	8050500	4809500	7968800	7953800	9074600	4712800	7067100	6885500	5430800	4311500	8306300	1159600	0	0	0	0	0	0	0	0	1314800	0	0	3115900	1214500	0	0	0	0	0	0	0	0	978460	0	0	0	0	0	0
P33755_NPL4_YEAST Nuclear protein localization protein 4 OS=Saccharomyces cerevisiae (strain ATCC 204508 / S288c) OX=559292 GN=NPL4 PE=1 SV=1	10705000	3645000	2345400	1790700	7717300	2967600	2934500	2001500	5990600	6476800	4264500	2618500	10229000	10164000	0	0	4089000	6997000	4860000	1626000	4527700	7632700	0	140450	12817000	4373500	0	0	6307700	4244100	268710	0	8431100	5249500	0	0	4442600	0	24746000	27179000	4148300	0	1016500	0	1853200	6727000	916480	0	2666300
P33767_OSTB_YEAST Dolichyl-diphosphooligosaccharide--protein glycosyltransferase subunit WBP1 OS=Saccharomyces cerevisiae (strain ATCC 204508 / S288c) OX=559292 GN=WBP1 PE=1 SV=1	6808100	8893600	1462200	4906800	15723000	8088700	754630	2082500	10050000	15833000	7021500	2769000	6179900	12735000	3295100	972610	4121100	13821000	9129300	5817800	0	3786700	35604000	53478000	0	2992800	0	1568800	5153400	0	0	0	4130200	2468400	0	0	950940	0	64660000	6375100	0	0	0	0	1563900	0	0	0	0
P33775_PMT1_YEAST Dolichyl-phosphate-mannose--protein mannosyltransferase 1 OS=Saccharomyces cerevisiae (strain ATCC 204508 / S288c) OX=559292 GN=PMT1 PE=1 SV=1	666340000	4125400	0	0	35405000	6043000	0	0	25160000	3250700	804400	0	37007000	2989600	3014400	0	29530000	11432000	3784100	0	5368300	5483300	0	0	17309000	0	0	0	16541000	1164800	0	0	16040000	0	0	0	14556000	0	0	3433800	1153300	0	0	0	0	0	0	0	0
P33892_GCN1_YEAST eIF-2-alpha kinase activator GCN1 OS=Saccharomyces cerevisiae (strain ATCC 204508 / S288c) OX=559292 GN=GCN1 PE=1 SV=1	388610000	237550000	121910000	76216000	515890000	204960000	71642000	42792000	317890000	260590000	213550000	127410000	466760000	326600000	126300000	97356000	309650000	330550000	210980000	119710000	152670000	162660000	26110000	7043800	361320000	121530000	25312000	22361000	349040000	45216000	9098000	9911800	297830000	116970000	7879100	6191400	332710000	20251000	200270000	347630000	50761000	3286300	11079000	2530900	66093000	21984000	16373000	5131000	67439000
P34078_LTV1_YEAST Protein LTV1 OS=Saccharomyces cerevisiae (strain ATCC 204508 / S288c) OX=559292 GN=LTV1 PE=1 SV=2	18766000	22908000	20607000	23606000	25652000	26949000	18161000	12187000	21220000	16996000	28163000	46114000	32433000	32293000	24544000	44469000	22984000	35525000	25473000	30920000	4120700	3255800	3998400	3749500	2638800	0	0	12244000	0	65051000	3729500	4756000	5469600	0	39095000	0	4751500	2770400	4745500	12379000	0	0	0	0	0	0	0	0	0
P34087_RPB7_YEAST DNA-directed RNA polymerase II subunit RPB7 OS=Saccharomyces cerevisiae (strain ATCC 204508 / S288c) OX=559292 GN=RPB7 PE=1 SV=1	30076000	31312000	26189000	19885000	18078000	21999000	16907000	12083000	30463000	36615000	20025000	17573000	20426000	23887000	25525000	16076000	26492000	49873000	18386000	25580000	11934000	22340000	15828000	0	23396000	54342000	18436000	10275000	20047000	17181000	4067400	0	19875000	26287000	15154000	4163900	27259000	26570000	116310000	106660000	11138000	36662000	2830900	0	9120000	24267000	13814000	1219700	3530300
P34160_NCBP1_YEAST Nuclear cap-binding protein complex subunit 1 OS=Saccharomyces cerevisiae (strain ATCC 204508 / S288c) OX=559292 GN=STO1 PE=1 SV=2	38028000	31837000	16784000	18790000	41288000	36804000	9429500	5348800	31960000	42740000	28662000	20902000	41812000	44348000	25698000	22951000	34038000	36881000	24914000	18811000	15531000	32752000	908380	0	31964000	37137000	4474000	0	27627000	6264400	1330200	1475500	26958000	29543000	1145300	452460	32825000	2144000	35328000	72021000	13336000	1944700	722090	0	5452900	0	0	0	9113200
P34167_IF4B_YEAST Eukaryotic translation initiation factor 4B OS=Saccharomyces cerevisiae (strain ATCC 204508 / S288c) OX=559292 GN=TIF3 PE=1 SV=1	1060300000	1229700000	942820000	1023300000	1214200000	1076000000	755620000	616230000	1238800000	1639100000	1666500000	1088200000	976980000	1281700000	872440000	1135600000	956750000	1524700000	1374800000	1595100000	431130000	1011200000	642610000	483020000	858390000	1286700000	762330000	989610000	852820000	759150000	814640000	767490000	520060000	793840000	465940000	698390000	1008900000	777240000	1595500000	1425500000	156000000	371790000	450630000	400790000	162690000	370140000	446040000	535690000	156020000
P34216_EDE1_YEAST EH domain-containing and endocytosis protein 1 OS=Saccharomyces cerevisiae (strain ATCC 204508 / S288c) OX=559292 GN=EDE1 PE=1 SV=2	228900000	233100000	160370000	168350000	242860000	198650000	126460000	92853000	194560000	253450000	274210000	214760000	211130000	226860000	231010000	215450000	188800000	323130000	251300000	265550000	107190000	298390000	316710000	144170000	249710000	325500000	252660000	427300000	233020000	252370000	305580000	320480000	204400000	354400000	101410000	211060000	203830000	362580000	370170000	493880000	52003000	106900000	111800000	108430000	68130000	88214000	144980000	127070000	69905000
P34217_PIN4_YEAST RNA-binding protein PIN4 OS=Saccharomyces cerevisiae (strain ATCC 204508 / S288c) OX=559292 GN=PIN4 PE=1 SV=1	45882000	56642000	39841000	39112000	49162000	42796000	17488000	25127000	53260000	60860000	90425000	54065000	41905000	44091000	54497000	47670000	33761000	62736000	72525000	68855000	25990000	50065000	44322000	21410000	52550000	55894000	32341000	28282000	35773000	55937000	37012000	21036000	45096000	62754000	28093000	27912000	36052000	58318000	17929000	70709000	9481400	3581900	5363900	9307200	3574600	0	5164600	10836000	6383200
P34220_YBF5_YEAST Deoxyribonuclease Tat-D OS=Saccharomyces cerevisiae (strain ATCC 204508 / S288c) OX=559292 GN=YBL055C PE=1 SV=1	8000400	4965500	5666500	2538400	6750100	1980200	5039900	683950	6754300	5467800	2649500	4888000	3329400	2643400	2312800	2014500	6196000	7609000	4474000	5211200	1608300	0	0	0	1743400	0	0	10764000	2180900	0	600190	0	1614700	1617100	0	1810000	0	766500	0	0	0	0	878830	0	0	0	1900800	0	901540
P34221_PP2C3_YEAST Protein phosphatase 2C homolog 3 OS=Saccharomyces cerevisiae (strain ATCC 204508 / S288c) OX=559292 GN=PTC3 PE=1 SV=4	68778000	55465000	43330000	29579000	74068000	44831000	19388000	17343000	49446000	80663000	73825000	36159000	52239000	71927000	35458000	42194000	44656000	82442000	57336000	43307000	21240000	57150000	14002000	1512600	39948000	63489000	39726000	1091900	80872000	21120000	3531600	4294000	58906000	56798000	9382500	1557900	40201000	32457000	77918000	120380000	16491000	21546000	2828800	1061400	19126000	23893000	1574400	0	19927000
P34223_UBX1_YEAST UBX domain-containing protein 1 OS=Saccharomyces cerevisiae (strain ATCC 204508 / S288c) OX=559292 GN=SHP1 PE=1 SV=1	179300000	166640000	126080000	180460000	151280000	125040000	123480000	113090000	150580000	174650000	244890000	259250000	184800000	156850000	211590000	233630000	136520000	189320000	191740000	297040000	86149000	227730000	287300000	232620000	124730000	293370000	226460000	581040000	158650000	212540000	388670000	295050000	101060000	137940000	132640000	207950000	136180000	283290000	266550000	280590000	46138000	118300000	144590000	86444000	41087000	93254000	130170000	161660000	31117000
P34227_PRX1_YEAST Peroxiredoxin PRX1, mitochondrial OS=Saccharomyces cerevisiae (strain ATCC 204508 / S288c) OX=559292 GN=PRX1 PE=1 SV=1	54539000	48556000	30152000	32176000	62540000	46485000	23340000	21720000	35565000	64937000	47080000	46830000	70872000	65469000	50819000	40020000	45661000	72796000	53622000	54993000	32527000	119400000	45549000	25011000	125500000	107720000	81358000	96599000	110310000	48246000	39385000	44626000	111730000	43213000	32894000	45665000	87922000	69504000	140250000	150080000	122300000	146340000	145250000	120690000	127670000	159820000	216240000	135860000	139970000
P34244_HSL1_YEAST Probable serine/threonine-protein kinase HSL1 OS=Saccharomyces cerevisiae (strain ATCC 204508 / S288c) OX=559292 GN=HSL1 PE=1 SV=2	12083000	9873700	5308400	8447800	6549100	8701000	3794500	3917300	5255300	11166000	7893300	10515000	9559700	8998000	7726300	9911800	7094700	11849000	7982800	9081500	3519400	7894100	2427800	2378200	8391800	5570800	201270000	53820000	9105200	4482500	3718700	15732000	7016400	7344700	3649200	20349000	2356000	1105800	27699000	0	12421000	43225000	23110000	20968000	34069000	3200600	30734000	24186000	1948800
P34253_KTI12_YEAST Protein KTI12 OS=Saccharomyces cerevisiae (strain ATCC 204508 / S288c) OX=559292 GN=KTI12 PE=1 SV=2	10670000	4144800	5167300	3326600	12614000	6416700	590470	266650	6506200	8434500	9364100	4962500	13776000	10452000	4933400	1327100	12410000	10046000	8499700	6799700	460080	0	0	0	3404600	0	0	0	2553000	0	0	0	2107200	0	0	0	0	0	4235400	0	3900100	0	0	1262500	9490700	0	0	0	0
P34730_BMH2_YEAST Protein BMH2 OS=Saccharomyces cerevisiae (strain ATCC 204508 / S288c) OX=559292 GN=BMH2 PE=1 SV=3	491990000	541860000	349010000	362960000	453350000	459270000	292190000	249340000	229810000	522830000	545420000	664770000	426060000	551720000	600130000	700890000	480480000	521070000	546400000	819490000	269700000	466360000	778840000	554140000	561650000	677470000	713230000	1039700000	503910000	468450000	1106600000	533670000	468810000	605900000	497490000	958720000	475150000	529410000	1148900000	994030000	404630000	668880000	890510000	634440000	438230000	735840000	973270000	980430000	409820000
P34760_TSA1_YEAST Peroxiredoxin TSA1 OS=Saccharomyces cerevisiae (strain ATCC 204508 / S288c) OX=559292 GN=TSA1 PE=1 SV=3	3588200000	3687700000	3128200000	3717700000	3744500000	3795300000	2022300000	2039000000	2882300000	5302000000	4409300000	4858800000	3762300000	4935500000	4379900000	4508400000	3343600000	5604100000	4518800000	5416600000	761180000	1990600000	2194500000	1913800000	1519700000	2600400000	2787400000	4120700000	1572600000	1565800000	2848000000	3609200000	1271000000	1724000000	1438400000	2506400000	1665800000	2832000000	4373400000	4218700000	1635100000	3992200000	4299500000	3320000000	1722500000	4633400000	4826900000	4550800000	1820700000
P35127_UBL1_YEAST Ubiquitin carboxyl-terminal hydrolase YUH1 OS=Saccharomyces cerevisiae (strain ATCC 204508 / S288c) OX=559292 GN=YUH1 PE=1 SV=1	11888000	6858200	4776000	3502200	14807000	9729700	3388200	2533600	9936600	6570300	13764000	13009000	3533700	10126000	8037000	5475900	9570900	7016200	7602300	10179000	3337800	7399000	10351000	0	3085500	10058000	4002800	1589000	1538800	2406900	1057200	0	2536700	7528000	2003600	1338500	1986200	6681000	7312900	5749100	5472500	2438700	5661800	819260	6397200	5767700	3012100	2066600	3225900
P35176_CYPD_YEAST Peptidyl-prolyl cis-trans isomerase D OS=Saccharomyces cerevisiae (strain ATCC 204508 / S288c) OX=559292 GN=CPR5 PE=2 SV=1	290030000	266420000	238110000	217020000	319640000	343000000	155610000	114020000	221160000	409130000	306560000	343860000	352130000	465020000	352600000	267700000	304960000	441980000	349570000	320290000	104280000	330810000	240170000	45570000	263980000	336550000	275950000	190200000	270220000	194970000	134900000	50202000	220990000	228620000	149630000	121960000	244650000	207960000	618830000	580630000	82091000	235750000	127650000	55198000	126210000	208990000	174790000	82128000	129320000
P35178_RRP1_YEAST Ribosomal RNA-processing protein 1 OS=Saccharomyces cerevisiae (strain ATCC 204508 / S288c) OX=559292 GN=RRP1 PE=1 SV=2	4935700	4235700	39317000	2459700	5128300	2975600	1170400	788770	3609800	6094200	144130000	3195600	6660600	5278600	11226000	14970000	2707600	6076100	4327800	3682400	0	0	0	0	4824900	0	0	0	4016600	15922000	0	0	6376100	2514500	0	0	0	0	0	0	1659100	1633500	385940	0	0	0	496600	0	2175100
P35179_SC61G_YEAST Protein transport protein SSS1 OS=Saccharomyces cerevisiae (strain ATCC 204508 / S288c) OX=559292 GN=SSS1 PE=1 SV=2	15163000	10983000	12302000	9881000	22712000	16608000	6259900	4153900	8662400	23377000	18267000	14806000	22396000	27984000	9790200	11607000	17778000	24022000	17778000	9133000	4014600	9157900	4075100	2396500	5840600	9661100	2863700	3944800	17072000	4497700	2827900	2631900	14504000	4028300	2475600	2497800	14492000	3184400	23093000	26216000	2201300	2004300	0	733250	2034700	3364300	2351500	910420	3457400
P35180_TOM20_YEAST Mitochondrial import receptor subunit TOM20 OS=Saccharomyces cerevisiae (strain ATCC 204508 / S288c) OX=559292 GN=TOM20 PE=1 SV=1	7317200	6408800	4792000	4598000	12396000	2431300	4076100	2962900	6969700	9324000	6491000	5789500	10716000	10338000	4812200	5073900	9254000	0	3796100	5101600	4099000	3100200	0	0	6449200	0	0	0	1335100	0	0	0	4152600	0	0	0	0	0	0	0	0	0	0	0	0	0	0	0	0
P35184_SQT1_YEAST Ribosome assembly protein SQT1 OS=Saccharomyces cerevisiae (strain ATCC 204508 / S288c) OX=559292 GN=SQT1 PE=1 SV=2	71606000	67532000	33060000	28099000	36468000	53740000	26029000	17192000	54788000	45498000	41199000	38831000	66309000	56261000	29802000	34688000	34145000	59286000	29894000	40912000	15318000	8388600	1170400	0	18293000	12569000	4623700	0	24899000	5577400	0	0	13903000	19659000	0	0	22730000	0	16146000	7007400	5664400	2029800	0	0	0	0	1690600	0	3012000
P35189_TAF14_YEAST Transcription initiation factor TFIID subunit 14 OS=Saccharomyces cerevisiae (strain ATCC 204508 / S288c) OX=559292 GN=TAF14 PE=1 SV=1	21066000	21923000	16496000	14802000	24997000	14584000	15546000	12545000	11109000	32722000	28190000	16863000	7286200	14134000	22048000	9840200	5795700	29245000	25031000	23713000	8829200	5364200	19025000	4949600	3719000	18465000	12735000	13706000	15770000	16409000	4609900	1820900	15269000	19491000	12312000	5837700	19193000	19857000	10932000	14540000	8577700	10086000	7106100	2983100	2324100	14680000	2010700	4184300	2604800
P35194_UTP20_YEAST U3 small nucleolar RNA-associated protein 20 OS=Saccharomyces cerevisiae (strain ATCC 204508 / S288c) OX=559292 GN=UTP20 PE=1 SV=3	14340000	18736000	14200000	0	10803000	21701000	8892600	4222100	2819300	11869000	4915700	9559400	9060000	20672000	9425700	6072300	13799000	12374000	9455000	0	18728000	23504000	24335000	15158000	18944000	12979000	38687000	44570000	36792000	21744000	14010000	12484000	35156000	32187000	14973000	16829000	10170000	39361000	7814100	41191000	69496000	62678000	110420000	32408000	78583000	128080000	0	51003000	67499000
P35195_ECM15_YEAST UPF0045 protein ECM15 OS=Saccharomyces cerevisiae (strain ATCC 204508 / S288c) OX=559292 GN=ECM15 PE=1 SV=1	5327900	7268800	5752200	6145200	7695900	5376700	4637900	6203100	7176300	10839000	7815000	3753600	0	4580600	0	15671000	2767200	7283700	5107900	2131100	4088900	4735500	28066000	12666000	0	8183700	6255200	31934000	0	3959100	13304000	19139000	3970800	8786400	5223600	11370000	6169400	4803900	0	14969000	890620	0	5045400	2189100	0	0	0	4992600	0
P35197_GCS1_YEAST ADP-ribosylation factor GTPase-activating protein GCS1 OS=Saccharomyces cerevisiae (strain ATCC 204508 / S288c) OX=559292 GN=GCS1 PE=1 SV=1	194840000	172080000	164610000	149660000	225340000	179280000	115370000	101440000	189910000	224130000	240020000	185920000	195290000	295530000	162540000	227020000	169120000	239490000	236810000	219720000	70197000	120940000	147580000	123470000	114580000	179820000	139790000	234330000	129520000	108180000	144110000	267080000	94003000	93819000	79881000	133030000	85626000	147870000	230440000	244400000	18700000	46490000	34350000	37317000	16985000	28550000	40807000	41393000	17022000
[truncated: 1,039 more rows]
[truncated: 131 more columns]

## Sheet: S2 Protein Abundance Volcano
Compared Growthphases	Glucose-Ethanol	Glucose-Ethanol	Glucose-earlyStationary	Glucose-earlyStationary	Ethanol-earlyStationary	Ethanol-earlyStationary
[truncated: 1,628 more rows]

## Sheet: S3 Thermal Stability Volcano
Compared Growthphases	Glucose-Ethanol	Glucose-Ethanol	Glucose-Ethanol	Glucose-Ethanol	Glucose-Ethanol	Glucose-Ethanol	Glucose-earlyStationary	Glucose-earlyStationary	Glucose-earlyStationary	Glucose-earlyStationary	Glucose-earlyStationary	Glucose-earlyStationary	Ethanol-earlyStationary	Ethanol-earlyStationary	Ethanol-earlyStationary	Ethanol-earlyStationary	Ethanol-earlyStationary	Ethanol-earlyStationary
[truncated: 1,193 more rows]

[truncated: 19 more sheets: S4 Raw Metabolite Fractionation, S5 Metab. Total, Bound, Free, S6 Changes in Metab., S7 Mean Metab. and DES, S8 Raw Protein Fractionation, S9 Norm. Protein Fractionation, S10 Correlation PMI Glucose, S11 Correl. PMI Ethanol, S12 Correl. PMI earlyStationary, S13 Overlap TPP&PROMIS, S14 Correl. Proteasome Glucose, S15 Correl. Proteas. EtOH, S16 Correl. Proteas. earlyStati, S17 Proteasome Network Nodes, S18 Proteasome Network Edges, S19 Interaction Rate Pathways, S20 Interaction Rate Proteins, S21 PX Network Nodes, S 22 PX Network Edges]
